# Supplementary material for: The Burden of Drug-Resistant Tuberculosis in Papua New Guinea: Results of a Large Population-Based Survey
Source: PLoS One. 2016 Mar 22;11(3):e0149806. doi: 10.1371/journal.pone.0149806 (PMC4803348; doi:10.1371/journal.pone.0149806)
Supplement: S1 File — (CSV) [file pone.0149806.s001.csv]

Province	Diag_Centre	Pat_ID	Cluster	Gender	HIV_Status	Age	Treatment_History	RT_Class	Xpert_Done	Xpert_RIF_Result	Species	DrugZ	DrugPAS	DrugH	DrugKm	DrugAmk	DrugEto	DrugE	DrugCm	DrugCs	DrugS	DrugOfx	RIF	MDR_C	MDR_T	Age_6C
Madang	Bogia	Mad-Bog001	Bogia	Female	Negative	0-14 yrs	New		Yes	Susceptible	MTB												Susceptible	H_Data_Missing	NMDR	0-14 yrs
Madang	Bogia	Mad-Bog002	Bogia	Female	Negative	15-24 yrs	New		Yes	Susceptible	MTB												Susceptible	H_Data_Missing	NMDR	15-24 yrs
Madang	Bogia	Mad-Bog003	Bogia	Female	Negative	45-54 yrs	New		Yes	Susceptible	MTB												Susceptible	H_Data_Missing	NMDR	45-54 yrs
Madang	Bogia	Mad-Bog004	Bogia	Female		15-24 yrs	RT	Failed_RT	Yes	Susceptible	MTB												Susceptible	H_Data_Missing	NMDR	15-24 yrs
Madang	Bogia	Mad-Bog005	Bogia	Male		35-44 yrs	New		Yes	Susceptible	MTB												Susceptible	H_Data_Missing	NMDR	35-44 yrs
Madang	Bogia	Mad-Bog006	Bogia	Male	Negative	45-54 yrs	New		Yes	Susceptible	MTB												Susceptible	H_Data_Missing	NMDR	45-54 yrs
Madang	Bogia	Mad-Bog007	Bogia	Male	Negative	15-24 yrs	New		Yes	Susceptible	MTB												Susceptible	H_Data_Missing	NMDR	15-24 yrs
Madang	Bogia	Mad-Bog008	Bogia	Female	Negative	25-34 yrs	New		Yes	Susceptible	MTB												Susceptible	H_Data_Missing	NMDR	25-34 yrs
Madang	Bogia	Mad-Bog009	Bogia	Female	Negative	35-44 yrs	New		Yes	Susceptible	MTB												Susceptible	H_Data_Missing	NMDR	35-44 yrs
Madang	Bogia	Mad-Bog010	Bogia	Male	Negative	15-24 yrs	New		Yes	Susceptible	MTB												Susceptible	H_Data_Missing	NMDR	15-24 yrs
Madang	Bogia	Mad-Bog011	Bogia	Female	Negative	25-34 yrs	New		Yes	Susceptible	MTB												Susceptible	H_Data_Missing	NMDR	25-34 yrs
Madang	Bogia	Mad-Bog012	Bogia	Male	Negative	55-64 yrs	New		Yes	Susceptible	MTB												Susceptible	H_Data_Missing	NMDR	55-68 yrs
Madang	Bogia	Mad-Bog013	Bogia	Male	Negative	35-44 yrs	New		Yes	Susceptible	MTB												Susceptible	H_Data_Missing	NMDR	35-44 yrs
Madang	Bogia	Mad-Bog014	Bogia	Male	Negative	35-44 yrs	New		Yes	Susceptible	MTB												Susceptible	H_Data_Missing	NMDR	35-44 yrs
Madang	Bogia	Mad-Bog015	Bogia	Female	Negative	55-64 yrs	New		Yes	Susceptible	MTB												Susceptible	H_Data_Missing	NMDR	55-68 yrs
Madang	Bogia	Mad-Bog016	Bogia	Female		35-44 yrs	RT	Failed_New	Yes	Resistant	MTB	Resistant		Resistant	Susceptible	Susceptible		Susceptible	Susceptible		Resistant	Susceptible	Resistant	Complete_RIF_H_Data_MDR	MDR	35-44 yrs
Madang	Bogia	Mad-Bog017	Bogia	Female	Negative	35-44 yrs	RT	Failed_RT	Yes	Resistant	MTB	Resistant		Resistant	Susceptible	Susceptible		Resistant	Susceptible		Resistant	Susceptible	Resistant	Complete_RIF_H_Data_MDR	MDR	35-44 yrs
Madang	Bogia	Mad-Bog018	Bogia	Female	Negative	15-24 yrs	New		Yes	Susceptible	MTB												Susceptible	H_Data_Missing	NMDR	15-24 yrs
Madang	Bogia	Mad-Bog019	Bogia	Female		15-24 yrs	New		Yes	Susceptible	MTB												Susceptible	H_Data_Missing	NMDR	15-24 yrs
Madang	Bogia	Mad-Bog020	Bogia	Female		65-68 yrs	New		Yes	Susceptible	MTB												Susceptible	H_Data_Missing	NMDR	55-68 yrs
Madang	Bogia	Mad-Bog021	Bogia	Male	Negative	25-34 yrs	New		Yes	Susceptible	MTB												Susceptible	H_Data_Missing	NMDR	25-34 yrs
Madang	Bogia	Mad-Bog022	Bogia	Male	Negative	25-34 yrs	New		Yes	Susceptible	MTB												Susceptible	H_Data_Missing	NMDR	25-34 yrs
Madang	Bogia	Mad-Bog023	Bogia	Male		15-24 yrs	New		Yes	Susceptible	MTB												Susceptible	H_Data_Missing	NMDR	15-24 yrs
Madang	Bogia	Mad-Bog024	Bogia	Female	Negative	35-44 yrs	New		Yes	Susceptible	MTB												Susceptible	H_Data_Missing	NMDR	35-44 yrs
Madang	Bogia	Mad-Bog025	Bogia	Male		35-44 yrs	New		Yes	Susceptible	MTB												Susceptible	H_Data_Missing	NMDR	35-44 yrs
Madang	Bogia	Mad-Bog026	Bogia	Male		0-14 yrs	New		Yes	Susceptible	MTB												Susceptible	H_Data_Missing	NMDR	0-14 yrs
Madang	Bogia	Mad-Bog027	Bogia	Male		35-44 yrs	New		Yes	Susceptible	MTB												Susceptible	H_Data_Missing	NMDR	35-44 yrs
Madang	Gaubin	Mad-Gau001	Gaubin	Male	Negative	35-44 yrs	New		Yes	Susceptible	MTB												Susceptible	H_Data_Missing	NMDR	35-44 yrs
Madang	Gaubin	Mad-Gau002	Gaubin	Male		35-44 yrs	New		Yes	Susceptible	MTB												Susceptible	H_Data_Missing	NMDR	35-44 yrs
Madang	Gaubin	Mad-Gau003	Gaubin	Female		15-24 yrs	New		Yes	Susceptible	MTB												Susceptible	H_Data_Missing	NMDR	15-24 yrs
Madang	Gaubin	Mad-Gau004	Gaubin	Female		15-24 yrs	New		Yes	Susceptible	MTB												Susceptible	H_Data_Missing	NMDR	15-24 yrs
Madang	Gaubin	Mad-Gau005	Gaubin	Female	Negative	25-34 yrs	New		Yes	Susceptible	MTB												Susceptible	H_Data_Missing	NMDR	25-34 yrs
Madang	Gaubin	Mad-Gau006	Gaubin	Female		25-34 yrs	RT	Cured	Yes	Susceptible	MTB												Susceptible	H_Data_Missing	NMDR	25-34 yrs
Madang	Gaubin	Mad-Gau007	Gaubin	Female	Negative	25-34 yrs	New		Yes	Susceptible	MTB												Susceptible	H_Data_Missing	NMDR	25-34 yrs
Madang	Gaubin	Mad-Gau008	Gaubin	Female		35-44 yrs	New		Yes	Susceptible	MTB												Susceptible	H_Data_Missing	NMDR	35-44 yrs
Madang	Gaubin	Mad-Gau009	Gaubin	Male		15-24 yrs	New		Yes	Susceptible	MTB												Susceptible	H_Data_Missing	NMDR	15-24 yrs
Madang	Gaubin	Mad-Gau010	Gaubin	Male		15-24 yrs	New		Yes	Susceptible	MTB												Susceptible	H_Data_Missing	NMDR	15-24 yrs
Madang	Gaubin	Mad-Gau011	Gaubin	Male		15-24 yrs	New		Yes	Susceptible	MTB												Susceptible	H_Data_Missing	NMDR	15-24 yrs
Madang	Gaubin	Mad-Gau012	Gaubin	Male		25-34 yrs	New		Yes	Susceptible	MTB												Susceptible	H_Data_Missing	NMDR	25-34 yrs
Madang	Gaubin	Mad-Gau013	Gaubin	Male		35-44 yrs	New		Yes	Susceptible	MTB												Susceptible	H_Data_Missing	NMDR	35-44 yrs
Madang	Gaubin	Mad-Gau014	Gaubin	Female		15-24 yrs	New		Yes	Susceptible	MTB												Susceptible	H_Data_Missing	NMDR	15-24 yrs
Madang	Gaubin	Mad-Gau015	Gaubin	Male		55-64 yrs	New		Yes	Susceptible	MTB												Susceptible	H_Data_Missing	NMDR	55-68 yrs
Madang	Gaubin	Mad-Gau016	Gaubin	Female		25-34 yrs	New		Yes	Susceptible	MTB												Susceptible	H_Data_Missing	NMDR	25-34 yrs
Madang	Gaubin	Mad-Gau017	Gaubin	Female		25-34 yrs	New		Yes	Susceptible	MTB												Susceptible	H_Data_Missing	NMDR	25-34 yrs
Madang	Gaubin	Mad-Gau018	Gaubin	Female		45-54 yrs	RT	Cured	Yes	Susceptible	MTB												Susceptible	H_Data_Missing	NMDR	45-54 yrs
Madang	Gaubin	Mad-Gau019	Gaubin	Female		25-34 yrs	New		Yes	Susceptible	MTB												Susceptible	H_Data_Missing	NMDR	25-34 yrs
Madang	Gaubin	Mad-Gau020	Gaubin	Male		25-34 yrs	New		Yes	Susceptible	MTB												Susceptible	H_Data_Missing	NMDR	25-34 yrs
Madang	Gaubin	Mad-Gau021	Gaubin	Male		35-44 yrs	New		Yes	Susceptible	MTB												Susceptible	H_Data_Missing	NMDR	35-44 yrs
Madang	Gaubin	Mad-Gau022	Gaubin	Male	Negative	25-34 yrs	RT	Cured	Yes	Susceptible	MTB												Susceptible	H_Data_Missing	NMDR	25-34 yrs
Madang	Gaubin	Mad-Gau023	Gaubin	Female		35-44 yrs	New		Yes	Susceptible	MTB												Susceptible	H_Data_Missing	NMDR	35-44 yrs
Madang	Gaubin	Mad-Gau024	Gaubin	Female	Negative	15-24 yrs	New		Yes	Susceptible	MTB												Susceptible	H_Data_Missing	NMDR	15-24 yrs
Madang	Gaubin	Mad-Gau025	Gaubin	Female		25-34 yrs			Yes	Susceptible	MTB												Susceptible	H_Data_Missing	NMDR	25-34 yrs
Madang	Gaubin	Mad-Gau026	Gaubin	Female		55-64 yrs	RT	Cured	Yes	Susceptible	MTB												Susceptible	H_Data_Missing	NMDR	55-68 yrs
Madang	Gaubin	Mad-Gau027	Gaubin	Male		25-34 yrs	New		Yes	Susceptible	MTB												Susceptible	H_Data_Missing	NMDR	25-34 yrs
Madang	Gaubin	Mad-Gau028	Gaubin	Male		55-64 yrs	New		Yes	Susceptible	MTB												Susceptible	H_Data_Missing	NMDR	55-68 yrs
Madang	Gaubin	Mad-Gau029	Gaubin	Female		35-44 yrs	New		Yes	Susceptible	MTB												Susceptible	H_Data_Missing	NMDR	35-44 yrs
Madang	Jomba	Mad-Jom001	Jomba	Male		35-44 yrs	New		Yes	Susceptible	MTB												Susceptible	H_Data_Missing	NMDR	35-44 yrs
Madang	Jomba	Mad-Jom002	Jomba	Male		35-44 yrs	New		Yes	Susceptible	MTB												Susceptible	H_Data_Missing	NMDR	35-44 yrs
Madang	Jomba	Mad-Jom003	Jomba	Male		25-34 yrs	RT	Defaulted	Yes	Susceptible	MTB												Susceptible	H_Data_Missing	NMDR	25-34 yrs
Madang	Jomba	Mad-Jom004	Jomba	Female		35-44 yrs	New		Yes	Susceptible	MTB												Susceptible	H_Data_Missing	NMDR	35-44 yrs
Madang	Jomba	Mad-Jom005	Jomba	Male		15-24 yrs	New		Yes	Susceptible	MTB												Susceptible	H_Data_Missing	NMDR	15-24 yrs
Madang	Jomba	Mad-Jom006	Jomba	Female		25-34 yrs	New		Yes	Susceptible	MTB												Susceptible	H_Data_Missing	NMDR	25-34 yrs
Madang	Jomba	Mad-Jom007	Jomba	Male	Negative	55-64 yrs	New		Yes	Susceptible	MTB												Susceptible	H_Data_Missing	NMDR	55-68 yrs
Madang	Jomba	Mad-Jom008	Jomba	Female		35-44 yrs	New		Yes	Susceptible	MTB												Susceptible	H_Data_Missing	NMDR	35-44 yrs
Madang	Jomba	Mad-Jom009	Jomba	Male	Negative	35-44 yrs	RT	Other_Unknown	Yes	Susceptible	MTB												Susceptible	H_Data_Missing	NMDR	35-44 yrs
Madang	Jomba	Mad-Jom010	Jomba	Male		15-24 yrs	New		Yes	Susceptible	MTB												Susceptible	H_Data_Missing	NMDR	15-24 yrs
Madang	Jomba	Mad-Jom011	Jomba	Male		25-34 yrs	New		Yes	Susceptible	MTB												Susceptible	H_Data_Missing	NMDR	25-34 yrs
Madang	Jomba	Mad-Jom012	Jomba	Male		15-24 yrs	RT	Failed_New	Yes	Susceptible	MTB												Susceptible	H_Data_Missing	NMDR	15-24 yrs
Madang	Jomba	Mad-Jom013	Jomba	Female	Negative	35-44 yrs	New		Yes	Susceptible	MTB												Susceptible	H_Data_Missing	NMDR	35-44 yrs
Madang	Jomba	Mad-Jom014	Jomba	Female		45-54 yrs	New		Yes	Susceptible	MTB												Susceptible	H_Data_Missing	NMDR	45-54 yrs
Madang	Jomba	Mad-Jom015	Jomba	Female	Positive	15-24 yrs	RT	Failed_New	Yes	Susceptible	MTB												Susceptible	H_Data_Missing	NMDR	15-24 yrs
Madang	Jomba	Mad-Jom016	Jomba	Female		15-24 yrs	New		Yes	Susceptible	MTB												Susceptible	H_Data_Missing	NMDR	15-24 yrs
Madang	Jomba	Mad-Jom017	Jomba	Male		15-24 yrs	New		Yes	Susceptible	MTB												Susceptible	H_Data_Missing	NMDR	15-24 yrs
Madang	Jomba	Mad-Jom018	Jomba	Male		55-64 yrs	RT	Cured	Yes	Susceptible	MTB												Susceptible	H_Data_Missing	NMDR	55-68 yrs
Madang	Jomba	Mad-Jom019	Jomba	Male		35-44 yrs	New		Yes	Susceptible	MTB												Susceptible	H_Data_Missing	NMDR	35-44 yrs
Madang	Jomba	Mad-Jom020	Jomba	Female	Negative	15-24 yrs	New		Yes	Susceptible	MTB												Susceptible	H_Data_Missing	NMDR	15-24 yrs
Madang	Jomba	Mad-Jom021	Jomba	Male		25-34 yrs	New		Yes	Susceptible	MTB												Susceptible	H_Data_Missing	NMDR	25-34 yrs
Madang	Jomba	Mad-Jom022	Jomba	Male		45-54 yrs	New		Yes	Susceptible	MTB												Susceptible	H_Data_Missing	NMDR	45-54 yrs
Madang	Jomba	Mad-Jom023	Jomba	Male		25-34 yrs	New		Yes	Susceptible	MTB												Susceptible	H_Data_Missing	NMDR	25-34 yrs
Madang	Jomba	Mad-Jom024	Jomba	Female		45-54 yrs	New		Yes	Susceptible	MTB												Susceptible	H_Data_Missing	NMDR	45-54 yrs
Madang	Jomba	Mad-Jom025	Jomba	Male	Positive	55-64 yrs	New		Yes	Susceptible	MTB												Susceptible	H_Data_Missing	NMDR	55-68 yrs
Madang	Jomba	Mad-Jom026	Jomba	Female		25-34 yrs	New		NotSure		NMTM															25-34 yrs
Madang	Jomba	Mad-Jom027	Jomba	Female		25-34 yrs	New		Yes	Susceptible	MTB												Susceptible	H_Data_Missing	NMDR	25-34 yrs
Madang	Jomba	Mad-Jom028	Jomba	Male		25-34 yrs	New		Yes	Susceptible	MTB												Susceptible	H_Data_Missing	NMDR	25-34 yrs
Madang	Jomba	Mad-Jom029	Jomba	Female		15-24 yrs	New		Yes	Susceptible	MTB												Susceptible	H_Data_Missing	NMDR	15-24 yrs
Madang	Jomba	Mad-Jom030	Jomba	Female		0-14 yrs	New		Yes	Susceptible	MTB												Susceptible	H_Data_Missing	NMDR	0-14 yrs
Madang	Miak	Mad-Mia001	Miak	Female	Positive	15-24 yrs	New		Yes	Susceptible	MTB												Susceptible	H_Data_Missing	NMDR	15-24 yrs
Madang	Miak	Mad-Mia002	Miak	Female	Negative	25-34 yrs	New		Yes	Susceptible	MTB												Susceptible	H_Data_Missing	NMDR	25-34 yrs
Madang	Miak	Mad-Mia003	Miak	Female	Negative	0-14 yrs	New		Yes	Susceptible	MTB												Susceptible	H_Data_Missing	NMDR	0-14 yrs
Madang	Miak	Mad-Mia004	Miak	Female	Negative	25-34 yrs	New		Yes	Susceptible	MTB												Susceptible	H_Data_Missing	NMDR	25-34 yrs
Madang	Miak	Mad-Mia005	Miak	Male		25-34 yrs	New		Yes	Susceptible	MTB												Susceptible	H_Data_Missing	NMDR	25-34 yrs
Madang	Miak	Mad-Mia006	Miak	Male	Negative	15-24 yrs	New		Yes	Susceptible	MTB												Susceptible	H_Data_Missing	NMDR	15-24 yrs
Madang	Miak	Mad-Mia007	Miak	Female		15-24 yrs	New		Yes	Susceptible	MTB												Susceptible	H_Data_Missing	NMDR	15-24 yrs
Madang	Miak	Mad-Mia008	Miak	Female		15-24 yrs	RT	Defaulted	Yes	Susceptible	MTB												Susceptible	H_Data_Missing	NMDR	15-24 yrs
Madang	Miak	Mad-Mia009	Miak	Female		15-24 yrs	RT	Defaulted	Yes	Susceptible	MTB												Susceptible	H_Data_Missing	NMDR	15-24 yrs
Madang	Miak	Mad-Mia010	Miak	Female		25-34 yrs	New		Yes	Susceptible	MTB												Susceptible	H_Data_Missing	NMDR	25-34 yrs
Madang	Miak	Mad-Mia011	Miak	Male		15-24 yrs	New		Yes	Susceptible	MTB												Susceptible	H_Data_Missing	NMDR	15-24 yrs
Madang	Miak	Mad-Mia012	Miak	Male	Negative	15-24 yrs	RT	Cured	Yes	Susceptible	MTB												Susceptible	H_Data_Missing	NMDR	15-24 yrs
Madang	Miak	Mad-Mia013	Miak	Male		15-24 yrs	New		Yes	Susceptible	MTB												Susceptible	H_Data_Missing	NMDR	15-24 yrs
Madang	Miak	Mad-Mia014	Miak	Female	Negative	15-24 yrs	New		Yes	Susceptible	MTB												Susceptible	H_Data_Missing	NMDR	15-24 yrs
Madang	Miak	Mad-Mia015	Miak	Male	Negative	15-24 yrs	New		Yes	Susceptible	MTB												Susceptible	H_Data_Missing	NMDR	15-24 yrs
Madang	Miak	Mad-Mia016	Miak	Female	Negative	55-64 yrs	RT	Cured	Yes	Susceptible	MTB												Susceptible	H_Data_Missing	NMDR	55-68 yrs
Madang	Miak	Mad-Mia017	Miak	Male		55-64 yrs	New		Yes	Susceptible	MTB												Susceptible	H_Data_Missing	NMDR	55-68 yrs
Madang	Miak	Mad-Mia018	Miak	Female	Negative	55-64 yrs	New		Yes	Susceptible	MTB												Susceptible	H_Data_Missing	NMDR	55-68 yrs
Madang	Miak	Mad-Mia019	Miak	Female	Negative	25-34 yrs	New		Yes	Susceptible	MTB												Susceptible	H_Data_Missing	NMDR	25-34 yrs
Madang	Miak	Mad-Mia020	Miak	Male	Negative	55-64 yrs	New		Yes	Susceptible	MTB												Susceptible	H_Data_Missing	NMDR	55-68 yrs
Madang	Miak	Mad-Mia023	Miak	Male	Negative	15-24 yrs	New		Yes	Susceptible	MTB												Susceptible	H_Data_Missing	NMDR	15-24 yrs
Madang	Miak	Mad-Mia024	Miak	Male	Negative	25-34 yrs	New		Yes	Susceptible	MTB												Susceptible	H_Data_Missing	NMDR	25-34 yrs
Madang	Miak	Mad-Mia026	Miak	Male	Negative	35-44 yrs	New		Yes	Susceptible	MTB												Susceptible	H_Data_Missing	NMDR	35-44 yrs
Madang	Miak	Mad-Mia027	Miak	Female		25-34 yrs	New		Yes	Susceptible	MTB												Susceptible	H_Data_Missing	NMDR	25-34 yrs
Madang	Miak	Mad-Mia028	Miak	Female	Negative	25-34 yrs	New		Yes	Susceptible	MTB												Susceptible	H_Data_Missing	NMDR	25-34 yrs
Madang	Miak	Mad-Mia029	Miak	Male	Negative	15-24 yrs	New		Yes	Susceptible	MTB												Susceptible	H_Data_Missing	NMDR	15-24 yrs
Madang	Miak	Mad-Mia030	Miak	Female	Negative	15-24 yrs	New		Yes	Susceptible	MTB												Susceptible	H_Data_Missing	NMDR	15-24 yrs
Madang	Modilon	Mad-Mod001	ModilonA	Male	Negative	25-34 yrs	New		Yes	Susceptible	MTB												Susceptible	H_Data_Missing	NMDR	25-34 yrs
Madang	Modilon	Mad-Mod002	ModilonA	Male	Negative	15-24 yrs	New		Yes	Susceptible	MTB												Susceptible	H_Data_Missing	NMDR	15-24 yrs
Madang	Modilon	Mad-Mod003	ModilonA	Male	Negative	15-24 yrs	New		Yes	Susceptible	MTB												Susceptible	H_Data_Missing	NMDR	15-24 yrs
Madang	Modilon	Mad-Mod004	ModilonA	Female	Negative	15-24 yrs	RT	Defaulted	Yes	Susceptible	MTB												Susceptible	H_Data_Missing	NMDR	15-24 yrs
Madang	Modilon	Mad-Mod005	ModilonA	Male	Negative	15-24 yrs	RT	Defaulted	Yes	Susceptible	MTB												Susceptible	H_Data_Missing	NMDR	15-24 yrs
Madang	Modilon	Mad-Mod006	ModilonA	Female	Negative	15-24 yrs	New		Yes	Susceptible	MTB												Susceptible	H_Data_Missing	NMDR	15-24 yrs
Madang	Modilon	Mad-Mod007	ModilonA	Male		35-44 yrs	RT	Cured	Yes	Susceptible	MTB												Susceptible	H_Data_Missing	NMDR	35-44 yrs
Madang	Modilon	Mad-Mod008	ModilonA	Male		15-24 yrs	New		Yes	Susceptible	MTB												Susceptible	H_Data_Missing	NMDR	15-24 yrs
Madang	Modilon	Mad-Mod009	ModilonA	Female		25-34 yrs	New		Yes	Susceptible	MTB												Susceptible	H_Data_Missing	NMDR	25-34 yrs
Madang	Modilon	Mad-Mod010	ModilonA	Female		35-44 yrs	New		Yes	Susceptible	MTB												Susceptible	H_Data_Missing	NMDR	35-44 yrs
Madang	Modilon	Mad-Mod011	ModilonA	Male		25-34 yrs	New		Yes	Resistant	MTB	Susceptible		Resistant	Susceptible	Susceptible		Susceptible	Susceptible		Resistant	Susceptible	Resistant	Complete_RIF_H_Data_MDR	MDR	25-34 yrs
Madang	Modilon	Mad-Mod012	ModilonA	Female	Negative	25-34 yrs	New		Yes	Susceptible	MTB												Susceptible	H_Data_Missing	NMDR	25-34 yrs
Madang	Modilon	Mad-Mod013	ModilonA	Female	Negative	25-34 yrs	New		Yes	Susceptible	MTB												Susceptible	H_Data_Missing	NMDR	25-34 yrs
Madang	Modilon	Mad-Mod014	ModilonA	Male	Negative	15-24 yrs	RT	Defaulted	Yes	Susceptible	MTB												Susceptible	H_Data_Missing	NMDR	15-24 yrs
Madang	Modilon	Mad-Mod015	ModilonA	Female	Positive	25-34 yrs	New		Yes	Susceptible	MTB												Susceptible	H_Data_Missing	NMDR	25-34 yrs
Madang	Modilon	Mad-Mod016	ModilonA	Female	Negative	25-34 yrs	New		Yes	Susceptible	MTB												Susceptible	H_Data_Missing	NMDR	25-34 yrs
Madang	Modilon	Mad-Mod017	ModilonA	Female	Negative	15-24 yrs	RT	Defaulted	Yes	Susceptible	MTB												Susceptible	H_Data_Missing	NMDR	15-24 yrs
Madang	Modilon	Mad-Mod018	ModilonA	Female	Negative	25-34 yrs	New		Yes	Susceptible	MTB												Susceptible	H_Data_Missing	NMDR	25-34 yrs
Madang	Modilon	Mad-Mod019	ModilonA	Male		35-44 yrs	New		Yes	Susceptible	MTB												Susceptible	H_Data_Missing	NMDR	35-44 yrs
Madang	Modilon	Mad-Mod020	ModilonA	Male		15-24 yrs	New		Yes	Susceptible	MTB												Susceptible	H_Data_Missing	NMDR	15-24 yrs
Madang	Modilon	Mad-Mod021	ModilonA	Female	Negative	15-24 yrs	RT	Failed_RT	Yes	Resistant	MTB	Susceptible		Susceptible	Susceptible	Susceptible		Susceptible	Resistant		Resistant	Susceptible	Susceptible	Complete_RIF_H_Data_NMDR	NMDR	15-24 yrs
Madang	Modilon	Mad-Mod022	ModilonA	Male		45-54 yrs	RT	Defaulted	Yes	Susceptible	MTB												Susceptible	H_Data_Missing	NMDR	45-54 yrs
Madang	Modilon	Mad-Mod023	ModilonA	Female	Negative	45-54 yrs	RT	Defaulted	Yes	Susceptible	MTB												Susceptible	H_Data_Missing	NMDR	45-54 yrs
Madang	Modilon	Mad-Mod024	ModilonA	Male		45-54 yrs	RT	Defaulted	Yes	Susceptible	MTB												Susceptible	H_Data_Missing	NMDR	45-54 yrs
Madang	Modilon	Mad-Mod025	ModilonA	Female	Negative	35-44 yrs	New		Yes	Susceptible	MTB												Susceptible	H_Data_Missing	NMDR	35-44 yrs
Madang	Modilon	Mad-Mod026	ModilonA	Female	Negative	45-54 yrs	New		Yes	Susceptible	MTB												Susceptible	H_Data_Missing	NMDR	45-54 yrs
Madang	Modilon	Mad-Mod027	ModilonA	Male	Negative	15-24 yrs	New		Yes	Susceptible	MTB												Susceptible	H_Data_Missing	NMDR	15-24 yrs
Madang	Modilon	Mad-Mod028	ModilonA	Male		35-44 yrs	New		Yes	Susceptible	MTB												Susceptible	H_Data_Missing	NMDR	35-44 yrs
Madang	Modilon	Mad-Mod029	ModilonA	Female		25-34 yrs	New		Yes	Susceptible	MTB												Susceptible	H_Data_Missing	NMDR	25-34 yrs
Madang	Modilon	Mad-Mod030	ModilonA	Female		45-54 yrs	New		Yes	Susceptible	MTB												Susceptible	H_Data_Missing	NMDR	45-54 yrs
Madang	Modilon	Mad-Mod031	ModilonA	Male		25-34 yrs	RT	Defaulted	Yes	Resistant	MTB												Resistant	H_Data_Missing		25-34 yrs
Madang	Modilon	Mad-Mod032	ModilonA	Male		25-34 yrs	New		Yes	Susceptible	MTB												Susceptible	H_Data_Missing	NMDR	25-34 yrs
Madang	Modilon	Mad-Mod033	ModilonB	Male		25-34 yrs	New		Yes	Susceptible	MTB												Susceptible	H_Data_Missing	NMDR	25-34 yrs
Madang	Modilon	Mad-Mod034	ModilonB	Male	Negative	45-54 yrs	New		Yes	Susceptible	MTB												Susceptible	H_Data_Missing	NMDR	45-54 yrs
Madang	Modilon	Mad-Mod035	ModilonB	Female	Negative	15-24 yrs	New		Yes	Susceptible	MTB												Susceptible	H_Data_Missing	NMDR	15-24 yrs
Madang	Modilon	Mad-Mod036	ModilonB	Female		35-44 yrs	New		Yes	Susceptible	MTB												Susceptible	H_Data_Missing	NMDR	35-44 yrs
Madang	Modilon	Mad-Mod037	ModilonB	Male		55-64 yrs	RT	Defaulted	Yes	Susceptible	MTB												Susceptible	H_Data_Missing	NMDR	55-68 yrs
Madang	Modilon	Mad-Mod038	ModilonB	Male		15-24 yrs	New		Yes	Susceptible	MTB												Susceptible	H_Data_Missing	NMDR	15-24 yrs
Madang	Modilon	Mad-Mod039	ModilonB	Male		35-44 yrs	RT	Other_Unknown	Yes	Susceptible	MTB												Susceptible	H_Data_Missing	NMDR	35-44 yrs
Madang	Modilon	Mad-Mod040	ModilonB	Male		25-34 yrs	New		Yes	Susceptible	MTB												Susceptible	H_Data_Missing	NMDR	25-34 yrs
Madang	Modilon	Mad-Mod041	ModilonB	Male	Negative	15-24 yrs	RT	Defaulted	Yes	Susceptible	MTB												Susceptible	H_Data_Missing	NMDR	15-24 yrs
Madang	Modilon	Mad-Mod042	ModilonB	Female		45-54 yrs	New		Yes	Susceptible	MTB												Susceptible	H_Data_Missing	NMDR	45-54 yrs
Madang	Modilon	Mad-Mod043	ModilonB	Female	Negative	25-34 yrs	New		Yes	Susceptible	MTB												Susceptible	H_Data_Missing	NMDR	25-34 yrs
Madang	Modilon	Mad-Mod044	ModilonB	Male	Negative	15-24 yrs	New		Yes	Susceptible	MTB												Susceptible	H_Data_Missing	NMDR	15-24 yrs
Madang	Modilon	Mad-Mod045	ModilonB	Male		15-24 yrs	New		Yes	Susceptible	MTB												Susceptible	H_Data_Missing	NMDR	15-24 yrs
Madang	Modilon	Mad-Mod046	ModilonB	Male	Negative	25-34 yrs	RT	Other_Unknown	Yes	Susceptible	MTB												Susceptible	H_Data_Missing	NMDR	25-34 yrs
Madang	Modilon	Mad-Mod047	ModilonB	Male		55-64 yrs	New		Yes	Susceptible	MTB												Susceptible	H_Data_Missing	NMDR	55-68 yrs
Madang	Modilon	Mad-Mod048	ModilonB	Female		15-24 yrs	New		Yes	Susceptible	MTB												Susceptible	H_Data_Missing	NMDR	15-24 yrs
Madang	Modilon	Mad-Mod049	ModilonB	Female	Negative	25-34 yrs	New		Yes	Susceptible	MTB												Susceptible	H_Data_Missing	NMDR	25-34 yrs
Madang	Modilon	Mad-Mod050	ModilonB	Female		25-34 yrs	New		Yes	Susceptible	MTB												Susceptible	H_Data_Missing	NMDR	25-34 yrs
Madang	Modilon	Mad-Mod051	ModilonB	Female	Negative	45-54 yrs	New		Yes	Susceptible	MTB												Susceptible	H_Data_Missing	NMDR	45-54 yrs
Madang	Modilon	Mad-Mod052	ModilonB	Female	Negative	25-34 yrs	RT	Defaulted	Yes	Susceptible	MTB												Susceptible	H_Data_Missing	NMDR	25-34 yrs
Madang	Modilon	Mad-Mod053	ModilonB	Male		35-44 yrs	New		Yes	Susceptible	MTB												Susceptible	H_Data_Missing	NMDR	35-44 yrs
Madang	Modilon	Mad-Mod054	ModilonB	Female	Negative	25-34 yrs	New		Yes	Susceptible	MTB												Susceptible	H_Data_Missing	NMDR	25-34 yrs
Madang	Modilon	Mad-Mod055	ModilonB	Female		15-24 yrs	RT	Other_Unknown	Yes	Susceptible	MTB												Susceptible	H_Data_Missing	NMDR	15-24 yrs
Madang	Modilon	Mad-Mod056	ModilonB	Male		15-24 yrs	New		Yes	Susceptible	MTB												Susceptible	H_Data_Missing	NMDR	15-24 yrs
Madang	Modilon	Mad-Mod057	ModilonB	Female	Negative	25-34 yrs	RT	Failed_RT	Yes	Resistant	MTB	Susceptible		Resistant	Susceptible	Susceptible			Susceptible		Susceptible	Susceptible	Resistant	Complete_RIF_H_Data_MDR	MDR	25-34 yrs
Madang	Modilon	Mad-Mod058	ModilonB	Female	Negative	15-24 yrs	New		Yes	Susceptible	MTB												Susceptible	H_Data_Missing	NMDR	15-24 yrs
Madang	Modilon	Mad-Mod059	ModilonB	Male		15-24 yrs	New		Yes	Susceptible	MTB												Susceptible	H_Data_Missing	NMDR	15-24 yrs
Madang	Modilon	Mad-Mod060	ModilonB	Male	Negative	45-54 yrs	RT	Other_Unknown	Yes	Susceptible	MTB												Susceptible	H_Data_Missing	NMDR	45-54 yrs
Madang	Modilon	Mad-Mod061	ModilonB	Female	Negative	25-34 yrs	New		Yes	Susceptible	MTB												Susceptible	H_Data_Missing	NMDR	25-34 yrs
Madang	Modilon	Mad-Mod062	ModilonB	Male		25-34 yrs	New		Yes	Susceptible	MTB												Susceptible	H_Data_Missing	NMDR	25-34 yrs
Madang	Modilon	Mad-Mod063	ModilonB	Female	Positive	45-54 yrs	New		Yes	Susceptible	MTB												Susceptible	H_Data_Missing	NMDR	45-54 yrs
Madang	Modilon	Mad-Mod064	ModilonB	Male	Negative	35-44 yrs	New		Yes	Susceptible	MTB												Susceptible	H_Data_Missing	NMDR	35-44 yrs
Madang	Modilon	Mad-Mod065	ModilonC	Male		15-24 yrs	New		Yes	Susceptible	MTB												Susceptible	H_Data_Missing	NMDR	15-24 yrs
Madang	Modilon	Mad-Mod066	ModilonC	Female		25-34 yrs	New		Yes	Susceptible	MTB												Susceptible	H_Data_Missing	NMDR	25-34 yrs
Madang	Modilon	Mad-Mod067	ModilonC	Male		45-54 yrs	New		Yes	Susceptible	MTB												Susceptible	H_Data_Missing	NMDR	45-54 yrs
Madang	Modilon	Mad-Mod068	ModilonC	Female		45-54 yrs	New		Yes	Susceptible	MTB												Susceptible	H_Data_Missing	NMDR	45-54 yrs
Madang	Modilon	Mad-Mod069	ModilonC	Male	Negative	35-44 yrs	New		Yes	Susceptible	MTB												Susceptible	H_Data_Missing	NMDR	35-44 yrs
Madang	Modilon	Mad-Mod070	ModilonC	Male		55-64 yrs	New		Yes	Susceptible	MTB												Susceptible	H_Data_Missing	NMDR	55-68 yrs
Madang	Modilon	Mad-Mod071	ModilonC	Female	Negative	25-34 yrs	New		Yes	Susceptible	MTB												Susceptible	H_Data_Missing	NMDR	25-34 yrs
Madang	Modilon	Mad-Mod072	ModilonC	Female		35-44 yrs	New		Yes	Susceptible	MTB												Susceptible	H_Data_Missing	NMDR	35-44 yrs
Madang	Modilon	Mad-Mod073	ModilonC	Male		35-44 yrs	New		Yes	Susceptible	MTB												Susceptible	H_Data_Missing	NMDR	35-44 yrs
Madang	Modilon	Mad-Mod074	ModilonC	Male		15-24 yrs	New		Yes	Susceptible	MTB												Susceptible	H_Data_Missing	NMDR	15-24 yrs
Madang	Modilon	Mad-Mod075	ModilonC	Female		15-24 yrs	New		Yes	Susceptible	MTB												Susceptible	H_Data_Missing	NMDR	15-24 yrs
Madang	Modilon	Mad-Mod076	ModilonC	Female		45-54 yrs	RT	Cured	Yes	Susceptible	MTB												Susceptible	H_Data_Missing	NMDR	45-54 yrs
Madang	Modilon	Mad-Mod077	ModilonC	Female	Negative	25-34 yrs	New		Yes	Susceptible	MTB												Susceptible	H_Data_Missing	NMDR	25-34 yrs
Madang	Modilon	Mad-Mod078	ModilonC	Male		15-24 yrs	New		Yes	Susceptible	MTB												Susceptible	H_Data_Missing	NMDR	15-24 yrs
Madang	Modilon	Mad-Mod079	ModilonC	Male	Positive	15-24 yrs	New		NotSure		Other															15-24 yrs
Madang	Modilon	Mad-Mod080	ModilonC	Female	Negative	15-24 yrs	New		Yes	Susceptible	MTB												Susceptible	H_Data_Missing	NMDR	15-24 yrs
Madang	Modilon	Mad-Mod081	ModilonC	Male	Negative	25-34 yrs	New		Yes	Susceptible	MTB												Susceptible	H_Data_Missing	NMDR	25-34 yrs
Madang	Modilon	Mad-Mod082	ModilonC	Male	Negative	15-24 yrs	New		Yes	Susceptible	MTB												Susceptible	H_Data_Missing	NMDR	15-24 yrs
Madang	Modilon	Mad-Mod083	ModilonC	Female		35-44 yrs	New		Yes	Susceptible	MTB												Susceptible	H_Data_Missing	NMDR	35-44 yrs
Madang	Modilon	Mad-Mod084	ModilonC	Female		15-24 yrs	New		Yes	Susceptible	MTB												Susceptible	H_Data_Missing	NMDR	15-24 yrs
Madang	Modilon	Mad-Mod085	ModilonC	Male	Negative	45-54 yrs	RT	Other_Unknown	Yes	Susceptible	MTB												Susceptible	H_Data_Missing	NMDR	45-54 yrs
Madang	Modilon	Mad-Mod086	ModilonC	Male		15-24 yrs	New		Yes	Susceptible	MTB												Susceptible	H_Data_Missing	NMDR	15-24 yrs
Madang	Modilon	Mad-Mod087	ModilonC	Female		15-24 yrs	New		Yes	Susceptible	MTB												Susceptible	H_Data_Missing	NMDR	15-24 yrs
Madang	Modilon	Mad-Mod088	ModilonC	Male		25-34 yrs	New		Yes	Susceptible	MTB												Susceptible	H_Data_Missing	NMDR	25-34 yrs
Madang	Modilon	Mad-Mod089	ModilonC	Female		15-24 yrs	New		Yes	Susceptible	MTB												Susceptible	H_Data_Missing	NMDR	15-24 yrs
Madang	Modilon	Mad-Mod090	ModilonC	Male		35-44 yrs	New		Yes	Susceptible	MTB												Susceptible	H_Data_Missing	NMDR	35-44 yrs
Madang	Modilon	Mad-Mod091	ModilonC	Male		25-34 yrs	New		Yes	Susceptible	MTB												Susceptible	H_Data_Missing	NMDR	25-34 yrs
Madang	Modilon	Mad-Mod092	ModilonC	Female		35-44 yrs	New		Yes	Susceptible	MTB												Susceptible	H_Data_Missing	NMDR	35-44 yrs
Madang	Modilon	Mad-Mod093	ModilonC	Female		15-24 yrs	New		Yes	Susceptible	MTB												Susceptible	H_Data_Missing	NMDR	15-24 yrs
Madang	Modilon	Mad-Mod094	ModilonC	Female		35-44 yrs	New		Yes	Resistant	MTB												Resistant	H_Data_Missing		35-44 yrs
Madang	Modilon	Mad-Mod095	ModilonC	Female		15-24 yrs	New		Yes	Susceptible	MTB												Susceptible	H_Data_Missing	NMDR	15-24 yrs
Madang	Modilon	Mad-Mod096	ModilonC	Female		15-24 yrs	New		Yes	Susceptible	MTB												Susceptible	H_Data_Missing	NMDR	15-24 yrs
Madang	Modilon	Mad-Mod097	ModilonC	Male		35-44 yrs	New		Yes	Susceptible	MTB												Susceptible	H_Data_Missing	NMDR	35-44 yrs
Madang	Mugil	Mad-Mug001	Mugil	Female	Positive	25-34 yrs	RT	Defaulted	Yes	Resistant	MTB	Susceptible		Resistant	Susceptible	Susceptible		Susceptible	Susceptible		Resistant	Susceptible	Resistant	Complete_RIF_H_Data_MDR	MDR	25-34 yrs
Madang	Mugil	Mad-Mug002	Mugil	Female		15-24 yrs	New		Yes	Susceptible	MTB												Susceptible	H_Data_Missing	NMDR	15-24 yrs
Madang	Mugil	Mad-Mug003	Mugil	Male	Negative	35-44 yrs	New		Yes	Susceptible	MTB												Susceptible	H_Data_Missing	NMDR	35-44 yrs
Madang	Mugil	Mad-Mug004	Mugil	Female		0-14 yrs	New		Yes	Susceptible	MTB												Susceptible	H_Data_Missing	NMDR	0-14 yrs
Madang	Mugil	Mad-Mug005	Mugil	Male		25-34 yrs	New		Yes	Susceptible	MTB												Susceptible	H_Data_Missing	NMDR	25-34 yrs
Madang	Mugil	Mad-Mug006	Mugil	Female		0-14 yrs	New		Yes	Susceptible	MTB												Susceptible	H_Data_Missing	NMDR	0-14 yrs
Madang	Mugil	Mad-Mug007	Mugil	Male		45-54 yrs	New		Yes	Susceptible	MTB												Susceptible	H_Data_Missing	NMDR	45-54 yrs
Madang	Mugil	Mad-Mug008	Mugil	Female		25-34 yrs	New		Yes	Susceptible	MTB												Susceptible	H_Data_Missing	NMDR	25-34 yrs
Madang	Mugil	Mad-Mug009	Mugil	Male		35-44 yrs	New		Yes	Susceptible	MTB												Susceptible	H_Data_Missing	NMDR	35-44 yrs
Madang	Mugil	Mad-Mug010	Mugil	Male		15-24 yrs	New		Yes	Susceptible	MTB												Susceptible	H_Data_Missing	NMDR	15-24 yrs
Madang	Mugil	Mad-Mug011	Mugil	Female		15-24 yrs	New		Yes	Susceptible	MTB												Susceptible	H_Data_Missing	NMDR	15-24 yrs
Madang	Mugil	Mad-Mug012	Mugil	Female		45-54 yrs	New		Yes	Susceptible	MTB												Susceptible	H_Data_Missing	NMDR	45-54 yrs
Madang	Mugil	Mad-Mug013	Mugil	Male		15-24 yrs	New		Yes	Susceptible	MTB												Susceptible	H_Data_Missing	NMDR	15-24 yrs
Madang	Mugil	Mad-Mug014	Mugil	Male		15-24 yrs	New		Yes	Susceptible	MTB												Susceptible	H_Data_Missing	NMDR	15-24 yrs
Madang	Mugil	Mad-Mug015	Mugil	Female		15-24 yrs	New		Yes	Susceptible	MTB												Susceptible	H_Data_Missing	NMDR	15-24 yrs
Madang	Mugil	Mad-Mug016	Mugil	Female		45-54 yrs	New		Yes	Susceptible	MTB												Susceptible	H_Data_Missing	NMDR	45-54 yrs
Madang	Mugil	Mad-Mug017	Mugil	Male		25-34 yrs	New		Yes	Susceptible	MTB												Susceptible	H_Data_Missing	NMDR	25-34 yrs
Madang	Mugil	Mad-Mug018	Mugil	Male		15-24 yrs	New		Yes	Susceptible	MTB												Susceptible	H_Data_Missing	NMDR	15-24 yrs
Madang	Mugil	Mad-Mug019	Mugil	Female		15-24 yrs	New		Yes	Resistant	MTB												Resistant	H_Data_Missing		15-24 yrs
Madang	Mugil	Mad-Mug020	Mugil	Female		15-24 yrs	New		Yes	Susceptible	MTB												Susceptible	H_Data_Missing	NMDR	15-24 yrs
Madang	Mugil	Mad-Mug021	Mugil	Male		35-44 yrs	New		Yes	Susceptible	MTB												Susceptible	H_Data_Missing	NMDR	35-44 yrs
Madang	Mugil	Mad-Mug022	Mugil	Male		25-34 yrs	New		Yes	Susceptible	MTB												Susceptible	H_Data_Missing	NMDR	25-34 yrs
Madang	Mugil	Mad-Mug023	Mugil	Male		35-44 yrs	New		Yes	Susceptible	MTB												Susceptible	H_Data_Missing	NMDR	35-44 yrs
Madang	Mugil	Mad-Mug024	Mugil	Female		15-24 yrs	New		Yes	Susceptible	MTB												Susceptible	H_Data_Missing	NMDR	15-24 yrs
Madang	Mugil	Mad-Mug025	Mugil	Female		55-64 yrs	New		Yes	Susceptible	MTB												Susceptible	H_Data_Missing	NMDR	55-68 yrs
Morobe	Angau	Mor-Ang001	Angau	Male	Negative	15-24 yrs	New		Yes	Resistant	MTB	Susceptible		Resistant	Susceptible	Susceptible		Susceptible	Susceptible		Susceptible	Susceptible	Resistant	Complete_RIF_H_Data_MDR	MDR	15-24 yrs
Morobe	Angau	Mor-Ang027	Angau	Female	Negative	25-34 yrs	New		Yes	Resistant	MTB	Resistant		Resistant	Susceptible	Susceptible		Susceptible	Susceptible		Resistant	Susceptible	Resistant	Complete_RIF_H_Data_MDR	MDR	25-34 yrs
Morobe	Angau	Mor-Ang028	Angau	Female	Negative	15-24 yrs	New		Yes	Susceptible	MTB												Susceptible	H_Data_Missing	NMDR	15-24 yrs
Morobe	Angau	Mor-Ang036	Angau	Female	Negative	35-44 yrs	New		Yes	Susceptible	MTB												Susceptible	H_Data_Missing	NMDR	35-44 yrs
Morobe	Angau	Mor-Ang047	Angau	Male	Negative	35-44 yrs	New		NotSure		Negative															35-44 yrs
Morobe	Angau	Mor-Ang098	Angau	Female	Negative	25-34 yrs	New		NotSure		Negative															25-34 yrs
Morobe	Angau	Mor-Ang251	Angau	Female		15-24 yrs	New		Yes	Susceptible	MTB												Susceptible	H_Data_Missing	NMDR	15-24 yrs
Morobe	Angau	Mor-Ang337	Angau	Male	Negative	45-54 yrs	RT	Defaulted	Yes	Resistant	MTB	Susceptible		Susceptible	Susceptible	Susceptible		Susceptible	Susceptible		Susceptible	Susceptible	Resistant	Complete_RIF_H_Data_NMDR	NMDR	45-54 yrs
Morobe	Angau	Mor-Ang408	Angau	Male	Negative	15-24 yrs	New		NotSure		Negative															15-24 yrs
Morobe	Angau	Mor-Ang414	Angau	Male	Negative	25-34 yrs	New		Yes	Susceptible	MTB												Susceptible	H_Data_Missing	NMDR	25-34 yrs
Morobe	Angau	Mor-Ang418	Angau	Male	Negative	35-44 yrs	New		Yes	Resistant	MTB	Susceptible		Resistant	Susceptible	Susceptible		Susceptible	Susceptible		Resistant	Susceptible	Resistant	Complete_RIF_H_Data_MDR	MDR	35-44 yrs
Morobe	Angau	Mor-Ang422	Angau	Male	Negative	45-54 yrs	RT	Cured	Yes	Susceptible	MTB												Susceptible	H_Data_Missing	NMDR	45-54 yrs
Morobe	Angau	Mor-Ang438	Angau	Female	Negative	25-34 yrs	New		Yes	Susceptible	MTB												Susceptible	H_Data_Missing	NMDR	25-34 yrs
Morobe	Angau	Mor-Ang441	Angau	Male	Negative	25-34 yrs	New		NotSure		Negative															25-34 yrs
Morobe	Angau	Mor-Ang455	Angau	Male	Negative	25-34 yrs	New		NotSure		Negative															25-34 yrs
Morobe	Angau	Mor-Ang459	Angau	Female	Negative	25-34 yrs	New		Yes	Susceptible	MTB												Susceptible	H_Data_Missing	NMDR	25-34 yrs
Morobe	Angau	Mor-Ang464	Angau	Male	Negative	15-24 yrs	New		Yes	Susceptible	MTB												Susceptible	H_Data_Missing	NMDR	15-24 yrs
Morobe	Angau	Mor-Ang476	Angau	Female	Negative	35-44 yrs	New		Yes	Susceptible	MTB												Susceptible	H_Data_Missing	NMDR	35-44 yrs
Morobe	Angau	Mor-Ang481	Angau	Female	Negative	25-34 yrs	New		Yes	Susceptible	MTB												Susceptible	H_Data_Missing	NMDR	25-34 yrs
Morobe	Angau	Mor-Ang501	Angau	Male	Negative	15-24 yrs	New		Yes	Susceptible	MTB												Susceptible	H_Data_Missing	NMDR	15-24 yrs
Morobe	Angau	Mor-Ang512	Angau	Male	Negative	35-44 yrs	New		Yes	Susceptible	MTB												Susceptible	H_Data_Missing	NMDR	35-44 yrs
Morobe	Angau	Mor-Ang527	Angau	Male	Negative	35-44 yrs	RT	Defaulted	Yes	Resistant	MTB	Resistant		Resistant	Susceptible	Susceptible		Resistant	Susceptible		Resistant	Susceptible	Resistant	Complete_RIF_H_Data_MDR	MDR	35-44 yrs
Morobe	Angau	Mor-Ang533	Angau	Male		35-44 yrs	New		Yes	Susceptible	MTB												Susceptible	H_Data_Missing	NMDR	35-44 yrs
Morobe	Angau	Mor-Ang535	Angau	Female		15-24 yrs	New		Yes	Susceptible	MTB												Susceptible	H_Data_Missing	NMDR	15-24 yrs
Morobe	Angau	Mor-Ang556	Angau	Male	Negative	15-24 yrs	New		Yes	Susceptible	MTB												Susceptible	H_Data_Missing	NMDR	15-24 yrs
Morobe	Angau	Mor-Ang582	Angau	Female		25-34 yrs	RT	Defaulted	NotSure		Negative															25-34 yrs
Morobe	Angau	Mor-Ang614	Angau	Male	Negative	25-34 yrs	RT	Cured	NotSure		Negative															25-34 yrs
Morobe	Angau	Mor-Ang658	Angau	Male		45-54 yrs	New		Yes	Susceptible	MTB												Susceptible	H_Data_Missing	NMDR	45-54 yrs
Morobe	Angau	Mor-Ang667	Angau	Female	Positive	45-54 yrs	RT	Other_Unknown	Yes	Susceptible	MTB												Susceptible	H_Data_Missing	NMDR	45-54 yrs
Morobe	Angau	Mor-Ang693	Angau	Male		45-54 yrs	New		Yes	Susceptible	MTB												Susceptible	H_Data_Missing	NMDR	45-54 yrs
Morobe	Angau	Mor-Ang801	Angau	Female	Negative	55-64 yrs	New		Yes	Susceptible	MTB												Susceptible	H_Data_Missing	NMDR	55-68 yrs
Morobe	Angau	Mor-Ang816	Angau	Female	Negative	15-24 yrs	New		Yes	Susceptible	MTB												Susceptible	H_Data_Missing	NMDR	15-24 yrs
Morobe	Angau	Mor-Ang817	Angau	Female	Negative	25-34 yrs	New		Yes	Susceptible	MTB												Susceptible	H_Data_Missing	NMDR	25-34 yrs
Morobe	Angau	Mor-Ang827	Angau	Male	Negative	15-24 yrs	New		Yes	Susceptible	MTB												Susceptible	H_Data_Missing	NMDR	15-24 yrs
Morobe	Angau	Mor-Ang845	Angau	Male	Negative	25-34 yrs	New		Yes	Susceptible	MTB												Susceptible	H_Data_Missing	NMDR	25-34 yrs
Morobe	Angau	Mor-Ang861	Angau	Female	Negative	15-24 yrs	New		Yes	Susceptible	MTB												Susceptible	H_Data_Missing	NMDR	15-24 yrs
Morobe	Angau	Mor-Ang901	Angau	Female	Negative	25-34 yrs	New		Yes	Susceptible	MTB												Susceptible	H_Data_Missing	NMDR	25-34 yrs
Morobe	Angau	Mor-Ang920	Angau	Male	Negative	15-24 yrs	RT	Defaulted	NotSure		Negative															15-24 yrs
Morobe	Boana	Mor-Boa001	Boana	Female	Negative	25-34 yrs	New		Yes	Susceptible	MTB												Susceptible	H_Data_Missing	NMDR	25-34 yrs
Morobe	Boana	Mor-Boa002	Boana	Male	Negative	15-24 yrs	RT	Defaulted	Yes	Susceptible	MTB												Susceptible	H_Data_Missing	NMDR	15-24 yrs
Morobe	Boana	Mor-Boa007	Boana	Male	Negative	35-44 yrs	New		NotSure		Negative															35-44 yrs
Morobe	Boana	Mor-Boa011	Boana	Female	Negative	25-34 yrs	New		Yes	Susceptible	MTB												Susceptible	H_Data_Missing	NMDR	25-34 yrs
Morobe	Boana	Mor-Boa018	Boana	Female	Negative	0-14 yrs	New		Yes	Susceptible	MTB												Susceptible	H_Data_Missing	NMDR	0-14 yrs
Morobe	Boana	Mor-Boa019	Boana	Female	Negative	15-24 yrs	RT	Defaulted	Yes	Susceptible	MTB												Susceptible	H_Data_Missing	NMDR	15-24 yrs
Morobe	Boana	Mor-Boa020	Boana	Male	Negative	15-24 yrs	New		Yes	Susceptible	MTB												Susceptible	H_Data_Missing	NMDR	15-24 yrs
Morobe	Boana	Mor-Boa023	Boana	Male	Positive	25-34 yrs	New		Yes	Susceptible	MTB												Susceptible	H_Data_Missing	NMDR	25-34 yrs
Morobe	Boana	Mor-Boa024	Boana	Male	Negative	25-34 yrs	New		Yes	Susceptible	MTB												Susceptible	H_Data_Missing	NMDR	25-34 yrs
Morobe	Boana	Mor-Boa025	Boana	Male	Negative	35-44 yrs	New		Yes	Susceptible	MTB												Susceptible	H_Data_Missing	NMDR	35-44 yrs
Morobe	Boana	Mor-Boa032	Boana	Female	Negative	35-44 yrs	New		Yes	Susceptible	MTB												Susceptible	H_Data_Missing	NMDR	35-44 yrs
Morobe	Boana	Mor-Boa033	Boana	Male	Negative	45-54 yrs	New		Yes	Susceptible	MTB												Susceptible	H_Data_Missing	NMDR	45-54 yrs
Morobe	Boana	Mor-Boa037	Boana	Female	Negative	15-24 yrs	New		Yes	Susceptible	MTB												Susceptible	H_Data_Missing	NMDR	15-24 yrs
Morobe	Boana	Mor-Boa047	Boana	Male	Negative	35-44 yrs	New		Yes	Susceptible	MTB												Susceptible	H_Data_Missing	NMDR	35-44 yrs
Morobe	Boana	Mor-Boa048	Boana	Female	Negative	55-64 yrs	New		NotSure		Negative															55-68 yrs
Morobe	Boana	Mor-Boa049	Boana	Male	Negative	25-34 yrs	New		Yes	Susceptible	MTB												Susceptible	H_Data_Missing	NMDR	25-34 yrs
Morobe	Boana	Mor-Boa051	Boana	Male	Negative	15-24 yrs	New		Yes	Susceptible	MTB												Susceptible	H_Data_Missing	NMDR	15-24 yrs
Morobe	Boana	Mor-Boa054	Boana	Male	Negative	15-24 yrs	New		Yes	Susceptible	MTB												Susceptible	H_Data_Missing	NMDR	15-24 yrs
Morobe	Boana	Mor-Boa055	Boana	Male	Negative	35-44 yrs	RT	Failed_New	Yes	Susceptible	MTB												Susceptible	H_Data_Missing	NMDR	35-44 yrs
Morobe	Boana	Mor-Boa072	Boana	Male	Negative	15-24 yrs	New		Yes	Susceptible	MTB												Susceptible	H_Data_Missing	NMDR	15-24 yrs
Morobe	Boana	Mor-Boa077	Boana	Female	Negative	25-34 yrs	New		Yes	Susceptible	MTB												Susceptible	H_Data_Missing	NMDR	25-34 yrs
Morobe	Boana	Mor-Boa086	Boana	Female	Negative	25-34 yrs	New		Yes	Susceptible	MTB												Susceptible	H_Data_Missing	NMDR	25-34 yrs
Morobe	Boana	Mor-Boa087	Boana	Male	Negative	25-34 yrs	RT	Failed_New	Yes	Resistant	MTB	Susceptible		Resistant	Susceptible	Susceptible		Susceptible	Susceptible		Susceptible	Susceptible	Resistant	Complete_RIF_H_Data_MDR	MDR	25-34 yrs
Morobe	Boana	Mor-Boa090	Boana	Male	Negative	35-44 yrs	New		Yes	Susceptible	MTB												Susceptible	H_Data_Missing	NMDR	35-44 yrs
Morobe	Boana	Mor-Boa091	Boana	Male	Negative	15-24 yrs	New		Yes	Susceptible	MTB												Susceptible	H_Data_Missing	NMDR	15-24 yrs
Morobe	Boana	Mor-Boa097	Boana	Female	Negative	35-44 yrs	RT	Cured	Yes	Susceptible	MTB												Susceptible	H_Data_Missing	NMDR	35-44 yrs
Morobe	Boana	Mor-Boa098	Boana	Female	Negative	25-34 yrs	New		Yes	Susceptible	MTB												Susceptible	H_Data_Missing	NMDR	25-34 yrs
Morobe	Boana	Mor-Boa109	Boana	Female	Negative	25-34 yrs	New		NotSure		Negative															25-34 yrs
Morobe	Boana	Mor-Boa117	Boana	Female	Negative	35-44 yrs	New		Yes	Susceptible	MTB												Susceptible	H_Data_Missing	NMDR	35-44 yrs
Morobe	Boana	Mor-Boa124	Boana	Female	Negative	15-24 yrs	New		Yes	Susceptible	MTB												Susceptible	H_Data_Missing	NMDR	15-24 yrs
Morobe	Boana	Mor-Boa134	Boana	Female	Negative	15-24 yrs	New		Yes	Susceptible	MTB												Susceptible	H_Data_Missing	NMDR	15-24 yrs
Morobe	Boana	Mor-Boa139	Boana	Male	Negative	55-64 yrs	New		Yes	Susceptible	MTB												Susceptible	H_Data_Missing	NMDR	55-68 yrs
Morobe	Boana	Mor-Boa144	Boana	Male	Negative	25-34 yrs	New		Yes	Susceptible	MTB												Susceptible	H_Data_Missing	NMDR	25-34 yrs
Morobe	Boana	Mor-Boa146	Boana	Male	Negative	15-24 yrs	New		Yes	Susceptible	MTB												Susceptible	H_Data_Missing	NMDR	15-24 yrs
Morobe	Boana	Mor-Boa148	Boana	Female	Negative	65-68 yrs	RT	Cured	NotSure		Negative															55-68 yrs
Morobe	Boana	Mor-Boa221	Boana	Male	Negative	65-68 yrs	New		NotSure		Negative															55-68 yrs
Morobe	Boana	Mor-Boa240	Boana	Female	Negative	35-44 yrs	New		Yes	Susceptible	MTB												Susceptible	H_Data_Missing	NMDR	35-44 yrs
Morobe	Braun	Mor-Bra005	Braun	Female	Negative	0-14 yrs	New		Yes	Susceptible	MTB												Susceptible	H_Data_Missing	NMDR	0-14 yrs
Morobe	Braun	Mor-Bra009	Braun	Female	Negative	25-34 yrs	New		NotSure		Negative															25-34 yrs
Morobe	Braun	Mor-Bra015	Braun	Male	Negative	15-24 yrs	New		Yes	Susceptible	MTB												Susceptible	H_Data_Missing	NMDR	15-24 yrs
Morobe	Braun	Mor-Bra027	Braun	Male	Negative	55-64 yrs	New		Yes	Susceptible	MTB												Susceptible	H_Data_Missing	NMDR	55-68 yrs
Morobe	Braun	Mor-Bra028	Braun	Female	Negative	25-34 yrs	New		Yes	Susceptible	MTB												Susceptible	H_Data_Missing	NMDR	25-34 yrs
Morobe	Braun	Mor-Bra029	Braun	Female	Negative	25-34 yrs	New		Yes	Susceptible	MTB												Susceptible	H_Data_Missing	NMDR	25-34 yrs
Morobe	Braun	Mor-Bra030	Braun	Female	Negative	25-34 yrs	New		Yes	Susceptible	MTB												Susceptible	H_Data_Missing	NMDR	25-34 yrs
Morobe	Braun	Mor-Bra041	Braun	Female	Negative	45-54 yrs	RT	Defaulted	Yes	Susceptible	MTB												Susceptible	H_Data_Missing	NMDR	45-54 yrs
Morobe	Braun	Mor-Bra046	Braun	Female	Negative	45-54 yrs	New		Yes	Susceptible	MTB												Susceptible	H_Data_Missing	NMDR	45-54 yrs
Morobe	Braun	Mor-Bra047	Braun	Female	Negative	25-34 yrs	New		Yes	Resistant	MTB												Resistant	H_Data_Missing		25-34 yrs
Morobe	Braun	Mor-Bra049	Braun	Female	Negative	15-24 yrs	New		Yes	Susceptible	MTB												Susceptible	H_Data_Missing	NMDR	15-24 yrs
Morobe	Braun	Mor-Bra050	Braun	Male	Negative	45-54 yrs	New		Yes	Susceptible	MTB												Susceptible	H_Data_Missing	NMDR	45-54 yrs
Morobe	Braun	Mor-Bra051	Braun	Female	Negative	15-24 yrs	RT	Defaulted	Yes	Susceptible	MTB												Susceptible	H_Data_Missing	NMDR	15-24 yrs
Morobe	Braun	Mor-Bra052	Braun	Female	Negative	25-34 yrs	RT	Cured	Yes	Susceptible	MTB												Susceptible	H_Data_Missing	NMDR	25-34 yrs
Morobe	Braun	Mor-Bra059	Braun	Female	Negative	15-24 yrs	New		Yes	Susceptible	MTB												Susceptible	H_Data_Missing	NMDR	15-24 yrs
Morobe	Braun	Mor-Bra124	Braun	Female	Negative	35-44 yrs	New		Yes	Susceptible	MTB												Susceptible	H_Data_Missing	NMDR	35-44 yrs
Morobe	Braun	Mor-Bra129	Braun	Female	Negative	25-34 yrs	New		NotSure		Negative															25-34 yrs
Morobe	Braun	Mor-Bra132	Braun	Female	Negative	35-44 yrs	New		Yes	Susceptible	MTB												Susceptible	H_Data_Missing	NMDR	35-44 yrs
Morobe	Braun	Mor-Bra133	Braun	Female	Negative	15-24 yrs	New		Yes	Susceptible	MTB												Susceptible	H_Data_Missing	NMDR	15-24 yrs
Morobe	Braun	Mor-Bra137	Braun	Female	Negative	25-34 yrs	New		Yes	Susceptible	MTB												Susceptible	H_Data_Missing	NMDR	25-34 yrs
Morobe	Braun	Mor-Bra144	Braun	Female	Negative	45-54 yrs	New		Yes	Susceptible	MTB												Susceptible	H_Data_Missing	NMDR	45-54 yrs
Morobe	Braun	Mor-Bra163	Braun	Male	Negative	45-54 yrs	RT	Cured	Yes	Susceptible	MTB												Susceptible	H_Data_Missing	NMDR	45-54 yrs
Morobe	Braun	Mor-Bra166	Braun	Male	Negative	55-64 yrs	New		Yes	Susceptible	MTB												Susceptible	H_Data_Missing	NMDR	55-68 yrs
Morobe	Braun	Mor-Bra175	Braun	Male	Negative	45-54 yrs	New		Yes	Susceptible	MTB												Susceptible	H_Data_Missing	NMDR	45-54 yrs
Morobe	Braun	Mor-Bra180	Braun	Female	Negative	25-34 yrs	New		Yes	Susceptible	MTB												Susceptible	H_Data_Missing	NMDR	25-34 yrs
Morobe	Braun	Mor-Bra207	Braun	Male	Negative	55-64 yrs	New		Yes	Susceptible	MTB												Susceptible	H_Data_Missing	NMDR	55-68 yrs
Morobe	Braun	Mor-Bra208	Braun	Male	Negative	15-24 yrs	New		Yes	Susceptible	MTB												Susceptible	H_Data_Missing	NMDR	15-24 yrs
Morobe	Braun	Mor-Bra216	Braun	Female	Negative	35-44 yrs	New		Yes	Resistant	MTB												Resistant	H_Data_Missing		35-44 yrs
Morobe	Braun	Mor-Bra225	Braun	Female	Negative	15-24 yrs	New		Yes	Susceptible	MTB												Susceptible	H_Data_Missing	NMDR	15-24 yrs
Morobe	Braun	Mor-Bra228	Braun	Male	Negative	15-24 yrs	New		Yes	Resistant	MTB	Susceptible		Susceptible	Susceptible	Susceptible		Susceptible	Susceptible		Susceptible	Susceptible	Resistant	Complete_RIF_H_Data_NMDR	NMDR	15-24 yrs
Morobe	Braun	Mor-Bra229	Braun	Male	Negative	15-24 yrs	New		Yes	Susceptible	MTB												Susceptible	H_Data_Missing	NMDR	15-24 yrs
Morobe	Braun	Mor-Bra233	Braun	Male	Negative	25-34 yrs	New		Yes	Susceptible	MTB												Susceptible	H_Data_Missing	NMDR	25-34 yrs
Morobe	Buimo	Mor-Bui008	Buimo	Female	Negative	25-34 yrs	New		NotSure		Negative															25-34 yrs
Morobe	Buimo	Mor-Bui022	Buimo	Male	Negative	15-24 yrs	New		Yes	Susceptible	MTB												Susceptible	H_Data_Missing	NMDR	15-24 yrs
Morobe	Buimo	Mor-Bui023	Buimo	Female	Negative	25-34 yrs	New		Yes	Susceptible	MTB												Susceptible	H_Data_Missing	NMDR	25-34 yrs
Morobe	Buimo	Mor-Bui034	Buimo	Male	Negative	15-24 yrs	New		NotSure		Negative															15-24 yrs
Morobe	Buimo	Mor-Bui036	Buimo	Female	Negative	25-34 yrs	RT	Cured	Yes	Susceptible	MTB												Susceptible	H_Data_Missing	NMDR	25-34 yrs
Morobe	Buimo	Mor-Bui087	Buimo	Male	Negative	35-44 yrs	New		Yes	Susceptible	MTB												Susceptible	H_Data_Missing	NMDR	35-44 yrs
Morobe	Buimo	Mor-Bui099	Buimo	Male	Negative	25-34 yrs	RT	Failed_New	Yes	Susceptible	MTB												Susceptible	H_Data_Missing	NMDR	25-34 yrs
Morobe	Buimo	Mor-Bui120	Buimo	Male	Negative	35-44 yrs	New		Yes	Susceptible	MTB												Susceptible	H_Data_Missing	NMDR	35-44 yrs
Morobe	Buimo	Mor-Bui124	Buimo	Male	Positive	25-34 yrs	New		Yes	Susceptible	MTB												Susceptible	H_Data_Missing	NMDR	25-34 yrs
Morobe	Buimo	Mor-Bui131	Buimo	Female	Negative	25-34 yrs	New		Yes	Susceptible	MTB												Susceptible	H_Data_Missing	NMDR	25-34 yrs
Morobe	Buimo	Mor-Bui143	Buimo	Male	Negative	15-24 yrs	New		Yes	Susceptible	MTB												Susceptible	H_Data_Missing	NMDR	15-24 yrs
Morobe	Buimo	Mor-Bui149	Buimo	Female	Negative	25-34 yrs	New		NotSure		Negative															25-34 yrs
Morobe	Buimo	Mor-Bui190	Buimo	Female	Negative	15-24 yrs	New		Yes	Susceptible	MTB												Susceptible	H_Data_Missing	NMDR	15-24 yrs
Morobe	Buimo	Mor-Bui191	Buimo	Male	Negative	45-54 yrs	RT	Cured	NotSure		Negative															45-54 yrs
Morobe	Buimo	Mor-Bui221	Buimo	Male	Negative	25-34 yrs	New		Yes	Resistant	MTB												Resistant	H_Data_Missing		25-34 yrs
Morobe	Buimo	Mor-Bui222	Buimo	Female	Negative	15-24 yrs	New		Yes	Susceptible	MTB												Susceptible	H_Data_Missing	NMDR	15-24 yrs
Morobe	Buimo	Mor-Bui249	Buimo	Male	Negative	15-24 yrs	New		Yes	Susceptible	MTB												Susceptible	H_Data_Missing	NMDR	15-24 yrs
Morobe	Buimo	Mor-Bui253	Buimo	Female	Negative	35-44 yrs	New		Yes	Susceptible	MTB												Susceptible	H_Data_Missing	NMDR	35-44 yrs
Morobe	Buimo	Mor-Bui256	Buimo	Female	Negative	25-34 yrs	New		Yes	Susceptible	MTB												Susceptible	H_Data_Missing	NMDR	25-34 yrs
Morobe	Buimo	Mor-Bui274	Buimo	Female	Negative	15-24 yrs	New		Yes	Susceptible	MTB												Susceptible	H_Data_Missing	NMDR	15-24 yrs
Morobe	Buimo	Mor-Bui278	Buimo	Male	Negative	15-24 yrs	New		Yes	Susceptible	MTB												Susceptible	H_Data_Missing	NMDR	15-24 yrs
Morobe	Buimo	Mor-Bui282	Buimo	Male	Negative	35-44 yrs	New		Yes	Susceptible	MTB												Susceptible	H_Data_Missing	NMDR	35-44 yrs
Morobe	Buimo	Mor-Bui285	Buimo	Female	Negative	15-24 yrs	New		Yes	Susceptible	MTB												Susceptible	H_Data_Missing	NMDR	15-24 yrs
Morobe	Buimo	Mor-Bui288	Buimo	Male	Negative	15-24 yrs	RT	Defaulted	Yes	Susceptible	MTB												Susceptible	H_Data_Missing	NMDR	15-24 yrs
Morobe	Buimo	Mor-Bui295	Buimo	Female	Negative	25-34 yrs	New		Yes	Susceptible	MTB												Susceptible	H_Data_Missing	NMDR	25-34 yrs
Morobe	Buimo	Mor-Bui302	Buimo	Female	Positive	25-34 yrs	New		Yes	Susceptible	MTB												Susceptible	H_Data_Missing	NMDR	25-34 yrs
Morobe	Buimo	Mor-Bui305	Buimo	Male	Negative	15-24 yrs	New		Yes	Susceptible	MTB												Susceptible	H_Data_Missing	NMDR	15-24 yrs
Morobe	Buimo	Mor-Bui318	Buimo	Male	Negative	25-34 yrs	New		Yes	Susceptible	MTB												Susceptible	H_Data_Missing	NMDR	25-34 yrs
Morobe	Buimo	Mor-Bui328	Buimo	Female	Negative	25-34 yrs	New		Yes	Susceptible	MTB												Susceptible	H_Data_Missing	NMDR	25-34 yrs
Morobe	Buimo	Mor-Bui332	Buimo	Female	Negative	25-34 yrs	New		NotSure		Negative															25-34 yrs
Morobe	Buimo	Mor-Bui342	Buimo	Female	Negative	25-34 yrs	New		Yes	Susceptible	MTB												Susceptible	H_Data_Missing	NMDR	25-34 yrs
Morobe	Buimo	Mor-Bui782	Buimo	Female	Negative	35-44 yrs	New		Yes	Resistant	MTB												Resistant	H_Data_Missing		35-44 yrs
Morobe	Buimo	Mor-Bui811	Buimo	Female	Negative	25-34 yrs	New		Yes	Susceptible	MTB												Susceptible	H_Data_Missing	NMDR	25-34 yrs
Morobe	Bulolo	Mor-Bul002	Bulolo	Female	Negative	15-24 yrs	New		Yes	Susceptible	MTB												Susceptible	H_Data_Missing	NMDR	15-24 yrs
Morobe	Bulolo	Mor-Bul004	Bulolo	Male	Negative	25-34 yrs	New		Yes	Susceptible	MTB												Susceptible	H_Data_Missing	NMDR	25-34 yrs
Morobe	Bulolo	Mor-Bul005	Bulolo	Female	Negative	15-24 yrs	New		Yes	Susceptible	MTB												Susceptible	H_Data_Missing	NMDR	15-24 yrs
Morobe	Bulolo	Mor-Bul006	Bulolo	Female	Negative	25-34 yrs	New		Yes	Susceptible	MTB												Susceptible	H_Data_Missing	NMDR	25-34 yrs
Morobe	Bulolo	Mor-Bul009	Bulolo	Male	Negative	25-34 yrs	New		Yes	Susceptible	MTB												Susceptible	H_Data_Missing	NMDR	25-34 yrs
Morobe	Bulolo	Mor-Bul021	Bulolo	Female	Negative	25-34 yrs	New		Yes	Susceptible	MTB												Susceptible	H_Data_Missing	NMDR	25-34 yrs
Morobe	Bulolo	Mor-Bul025	Bulolo	Female	Negative	25-34 yrs	New		Yes	Susceptible	MTB												Susceptible	H_Data_Missing	NMDR	25-34 yrs
Morobe	Bulolo	Mor-Bul027	Bulolo	Female	Negative	35-44 yrs	New		Yes	Susceptible	MTB												Susceptible	H_Data_Missing	NMDR	35-44 yrs
Morobe	Bulolo	Mor-Bul048	Bulolo	Male	Negative	55-64 yrs	New		NotSure		Negative															55-68 yrs
Morobe	Bulolo	Mor-Bul051	Bulolo	Male	Negative	15-24 yrs	New		Yes	Susceptible	MTB												Susceptible	H_Data_Missing	NMDR	15-24 yrs
Morobe	Bulolo	Mor-Bul052	Bulolo	Female	Negative	15-24 yrs	New		Yes	Susceptible	MTB												Susceptible	H_Data_Missing	NMDR	15-24 yrs
Morobe	Bulolo	Mor-Bul058	Bulolo	Female	Negative	35-44 yrs	RT	Cured	Yes	Susceptible	MTB												Susceptible	H_Data_Missing	NMDR	35-44 yrs
Morobe	Bulolo	Mor-Bul059	Bulolo	Female	Negative	35-44 yrs	New		Yes	Susceptible	MTB												Susceptible	H_Data_Missing	NMDR	35-44 yrs
Morobe	Bulolo	Mor-Bul062	Bulolo	Male	Negative	25-34 yrs	New		Yes	Susceptible	MTB												Susceptible	H_Data_Missing	NMDR	25-34 yrs
Morobe	Bulolo	Mor-Bul063	Bulolo	Female	Negative	15-24 yrs	New		Yes	Susceptible	MTB												Susceptible	H_Data_Missing	NMDR	15-24 yrs
Morobe	Bulolo	Mor-Bul070	Bulolo	Female	Negative	45-54 yrs	New		Yes	Susceptible	MTB												Susceptible	H_Data_Missing	NMDR	45-54 yrs
Morobe	Bulolo	Mor-Bul074	Bulolo	Female	Negative	25-34 yrs	New		Yes	Susceptible	MTB												Susceptible	H_Data_Missing	NMDR	25-34 yrs
Morobe	Bulolo	Mor-Bul084	Bulolo	Female	Negative	35-44 yrs	New		Yes	Susceptible	MTB												Susceptible	H_Data_Missing	NMDR	35-44 yrs
Morobe	Bulolo	Mor-Bul104	Bulolo	Female	Negative	15-24 yrs	New		Yes	Susceptible	MTB												Susceptible	H_Data_Missing	NMDR	15-24 yrs
Morobe	Bulolo	Mor-Bul114	Bulolo	Male	Negative	15-24 yrs	New		Yes	Susceptible	MTB												Susceptible	H_Data_Missing	NMDR	15-24 yrs
Morobe	Bulolo	Mor-Bul124	Bulolo	Female	Negative	15-24 yrs	New		Yes	Susceptible	MTB												Susceptible	H_Data_Missing	NMDR	15-24 yrs
Morobe	Bulolo	Mor-Bul126	Bulolo	Female	Negative	15-24 yrs	New		Yes	Susceptible	MTB												Susceptible	H_Data_Missing	NMDR	15-24 yrs
Morobe	Bulolo	Mor-Bul129	Bulolo	Female	Negative	25-34 yrs	New		Yes	Susceptible	MTB												Susceptible	H_Data_Missing	NMDR	25-34 yrs
Morobe	Bulolo	Mor-Bul148	Bulolo	Male	Negative	25-34 yrs	New		Yes	Susceptible	MTB												Susceptible	H_Data_Missing	NMDR	25-34 yrs
Morobe	Bulolo	Mor-Bul164	Bulolo	Male	Negative	45-54 yrs	New		Yes	Susceptible	MTB												Susceptible	H_Data_Missing	NMDR	45-54 yrs
Morobe	Bulolo	Mor-Bul172	Bulolo	Female	Negative	15-24 yrs	New		Yes	Susceptible	MTB												Susceptible	H_Data_Missing	NMDR	15-24 yrs
Morobe	Bulolo	Mor-Bul180	Bulolo	Female	Negative	15-24 yrs	New		Yes	Susceptible	MTB												Susceptible	H_Data_Missing	NMDR	15-24 yrs
Morobe	Bulolo	Mor-Bul183	Bulolo	Male	Negative	45-54 yrs	New		Yes	Susceptible	MTB												Susceptible	H_Data_Missing	NMDR	45-54 yrs
Morobe	Bulolo	Mor-Bul786	Bulolo	Female	Negative	15-24 yrs	New		Yes	Susceptible	MTB												Susceptible	H_Data_Missing	NMDR	15-24 yrs
Morobe	Bulolo	Mor-Bul865	Bulolo	Male	Negative	45-54 yrs	New		Yes	Susceptible	MTB												Susceptible	H_Data_Missing	NMDR	45-54 yrs
Morobe	Butibam	Mor-But001	Butibam	Female	Negative	35-44 yrs	New		Yes	Susceptible	MTB												Susceptible	H_Data_Missing	NMDR	35-44 yrs
Morobe	Butibam	Mor-But002	Butibam	Male	Negative	35-44 yrs	New		Yes	Susceptible	MTB												Susceptible	H_Data_Missing	NMDR	35-44 yrs
Morobe	Butibam	Mor-But031	Butibam	Female	Negative	25-34 yrs	RT	Defaulted	Yes	Susceptible	MTB												Susceptible	H_Data_Missing	NMDR	25-34 yrs
Morobe	Butibam	Mor-But037	Butibam	Female	Negative	25-34 yrs	New		Yes	Susceptible	MTB												Susceptible	H_Data_Missing	NMDR	25-34 yrs
Morobe	Butibam	Mor-But046	Butibam	Female	Positive	35-44 yrs	New		Yes	Susceptible	MTB												Susceptible	H_Data_Missing	NMDR	35-44 yrs
Morobe	Butibam	Mor-But051	Butibam	Female	Negative	35-44 yrs	New		Yes	Susceptible	MTB												Susceptible	H_Data_Missing	NMDR	35-44 yrs
Morobe	Butibam	Mor-But056	Butibam	Male	Negative	15-24 yrs	New		Yes	Susceptible	MTB												Susceptible	H_Data_Missing	NMDR	15-24 yrs
Morobe	Butibam	Mor-But058	Butibam	Female	Positive	25-34 yrs	New		NotSure		Negative															25-34 yrs
Morobe	Butibam	Mor-But061	Butibam	Male	Negative	45-54 yrs	New		Yes	Susceptible	MTB												Susceptible	H_Data_Missing	NMDR	45-54 yrs
Morobe	Butibam	Mor-But068	Butibam	Male	Negative	45-54 yrs	New		Yes	Susceptible	MTB												Susceptible	H_Data_Missing	NMDR	45-54 yrs
Morobe	Butibam	Mor-But078	Butibam	Male	Negative	25-34 yrs	New		Yes	Susceptible	MTB												Susceptible	H_Data_Missing	NMDR	25-34 yrs
Morobe	Butibam	Mor-But092	Butibam	Female	Negative	15-24 yrs	New		Yes	Susceptible	MTB												Susceptible	H_Data_Missing	NMDR	15-24 yrs
Morobe	Butibam	Mor-But094	Butibam	Male	Negative	15-24 yrs	New		Yes	Susceptible	MTB												Susceptible	H_Data_Missing	NMDR	15-24 yrs
Morobe	Butibam	Mor-But109	Butibam	Female	Negative	25-34 yrs	New		Yes	Susceptible	MTB												Susceptible	H_Data_Missing	NMDR	25-34 yrs
Morobe	Butibam	Mor-But167	Butibam	Female	Negative	15-24 yrs	New		Yes	Susceptible	MTB												Susceptible	H_Data_Missing	NMDR	15-24 yrs
Morobe	Butibam	Mor-But179	Butibam	Female	Negative	55-64 yrs	New		NotSure		Negative															55-68 yrs
Morobe	Butibam	Mor-But192	Butibam	Male	Negative	25-34 yrs	New		Yes	Susceptible	MTB												Susceptible	H_Data_Missing	NMDR	25-34 yrs
Morobe	Butibam	Mor-But210	Butibam	Male	Negative	15-24 yrs	New		Yes	Susceptible	MTB												Susceptible	H_Data_Missing	NMDR	15-24 yrs
Morobe	Butibam	Mor-But212	Butibam	Female	Negative	45-54 yrs	New		Yes	Susceptible	MTB												Susceptible	H_Data_Missing	NMDR	45-54 yrs
Morobe	Butibam	Mor-But231	Butibam	Male	Negative	35-44 yrs	New		Yes	Susceptible	MTB												Susceptible	H_Data_Missing	NMDR	35-44 yrs
Morobe	Butibam	Mor-But233	Butibam	Male	Negative	25-34 yrs	New		Yes	Susceptible	MTB												Susceptible	H_Data_Missing	NMDR	25-34 yrs
Morobe	Butibam	Mor-But241	Butibam	Male	Negative	45-54 yrs	RT	Cured	Yes	Resistant	MTB	Susceptible		Susceptible		Susceptible		Susceptible	Susceptible		Susceptible	Susceptible	Resistant	Complete_RIF_H_Data_NMDR	NMDR	45-54 yrs
Morobe	Butibam	Mor-But247	Butibam	Male	Negative	25-34 yrs	New		Yes	Susceptible	MTB												Susceptible	H_Data_Missing	NMDR	25-34 yrs
Morobe	Butibam	Mor-But248	Butibam	Male	Negative	45-54 yrs	New		Yes	Susceptible	MTB												Susceptible	H_Data_Missing	NMDR	45-54 yrs
Morobe	Butibam	Mor-But249	Butibam	Female	Negative	15-24 yrs	New		Yes	Susceptible	MTB												Susceptible	H_Data_Missing	NMDR	15-24 yrs
Morobe	Butibam	Mor-But257	Butibam	Male	Negative	35-44 yrs	New		Yes	Susceptible	MTB												Susceptible	H_Data_Missing	NMDR	35-44 yrs
Morobe	Butibam	Mor-But270	Butibam	Female	Negative	15-24 yrs	New		Yes	Susceptible	MTB												Susceptible	H_Data_Missing	NMDR	15-24 yrs
Morobe	Butibam	Mor-But275	Butibam	Female	Negative	15-24 yrs	New		Yes	Susceptible	MTB												Susceptible	H_Data_Missing	NMDR	15-24 yrs
Morobe	Butibam	Mor-But283	Butibam	Male	Negative	35-44 yrs	New		Yes	Susceptible	MTB												Susceptible	H_Data_Missing	NMDR	35-44 yrs
Morobe	Butibam	Mor-But305	Butibam	Female	Negative	35-44 yrs	New		Yes	Susceptible	MTB												Susceptible	H_Data_Missing	NMDR	35-44 yrs
Morobe	Haikost	Mor-Hai001	Haikost	Male	Negative	25-34 yrs	New		Yes	Susceptible	MTB												Susceptible	H_Data_Missing	NMDR	25-34 yrs
Morobe	Haikost	Mor-Hai044	Haikost	Female	Negative	25-34 yrs	New		Yes	Susceptible	MTB												Susceptible	H_Data_Missing	NMDR	25-34 yrs
Morobe	Haikost	Mor-Hai061	Haikost	Male	Negative	25-34 yrs	New		Yes	Susceptible	MTB												Susceptible	H_Data_Missing	NMDR	25-34 yrs
Morobe	Haikost	Mor-Hai074	Haikost	Female	Negative	15-24 yrs	New		Yes	Susceptible	MTB												Susceptible	H_Data_Missing	NMDR	15-24 yrs
Morobe	Haikost	Mor-Hai084	Haikost	Male	Negative	45-54 yrs	New		Yes	Susceptible	MTB												Susceptible	H_Data_Missing	NMDR	45-54 yrs
Morobe	Haikost	Mor-Hai094	Haikost	Male	Negative	35-44 yrs	New		NotSure		Negative															35-44 yrs
Morobe	Haikost	Mor-Hai107	Haikost	Male	Negative	35-44 yrs	New		Yes	Susceptible	MTB												Susceptible	H_Data_Missing	NMDR	35-44 yrs
Morobe	Haikost	Mor-Hai129	Haikost	Female	Negative	45-54 yrs	New		Yes	Susceptible	MTB												Susceptible	H_Data_Missing	NMDR	45-54 yrs
Morobe	Haikost	Mor-Hai135	Haikost	Female	Negative	35-44 yrs	New		Yes	Susceptible	MTB												Susceptible	H_Data_Missing	NMDR	35-44 yrs
Morobe	Haikost	Mor-Hai141	Haikost	Male	Negative	15-24 yrs	New		Yes	Susceptible	MTB												Susceptible	H_Data_Missing	NMDR	15-24 yrs
Morobe	Haikost	Mor-Hai145	Haikost	Female	Negative	35-44 yrs	New		Yes	Susceptible	MTB												Susceptible	H_Data_Missing	NMDR	35-44 yrs
Morobe	Haikost	Mor-Hai146	Haikost	Female	Negative	25-34 yrs	New		Yes	Susceptible	MTB												Susceptible	H_Data_Missing	NMDR	25-34 yrs
Morobe	Haikost	Mor-Hai152	Haikost	Female	Negative	15-24 yrs	New		Yes	Susceptible	MTB												Susceptible	H_Data_Missing	NMDR	15-24 yrs
Morobe	Haikost	Mor-Hai163	Haikost	Male	Negative	25-34 yrs	New		Yes	Susceptible	MTB												Susceptible	H_Data_Missing	NMDR	25-34 yrs
Morobe	Haikost	Mor-Hai168	Haikost	Male	Negative	45-54 yrs	New		Yes	Susceptible	MTB												Susceptible	H_Data_Missing	NMDR	45-54 yrs
Morobe	Haikost	Mor-Hai174	Haikost	Female	Negative	25-34 yrs	New		Yes	Susceptible	MTB												Susceptible	H_Data_Missing	NMDR	25-34 yrs
Morobe	Haikost	Mor-Hai176	Haikost	Male	Negative	35-44 yrs	New		Yes	Susceptible	MTB												Susceptible	H_Data_Missing	NMDR	35-44 yrs
Morobe	Haikost	Mor-Hai177	Haikost	Female	Negative	15-24 yrs	RT	Defaulted	NotSure		Negative															15-24 yrs
Morobe	Haikost	Mor-Hai179	Haikost	Female	Negative	35-44 yrs	New		Yes	Susceptible	MTB												Susceptible	H_Data_Missing	NMDR	35-44 yrs
Morobe	Haikost	Mor-Hai183	Haikost	Male	Negative	25-34 yrs	RT	Failed_New	Yes	Susceptible	MTB												Susceptible	H_Data_Missing	NMDR	25-34 yrs
Morobe	Haikost	Mor-Hai184	Haikost	Female	Negative	15-24 yrs	New		Yes	Susceptible	MTB												Susceptible	H_Data_Missing	NMDR	15-24 yrs
Morobe	Haikost	Mor-Hai187	Haikost	Male	Negative	25-34 yrs	New		Yes	Susceptible	MTB												Susceptible	H_Data_Missing	NMDR	25-34 yrs
Morobe	Haikost	Mor-Hai189	Haikost	Male	Negative	35-44 yrs	New		Yes	Susceptible	MTB												Susceptible	H_Data_Missing	NMDR	35-44 yrs
Morobe	Haikost	Mor-Hai220	Haikost	Female	Negative	55-64 yrs	New		Yes	Susceptible	MTB												Susceptible	H_Data_Missing	NMDR	55-68 yrs
Morobe	Haikost	Mor-Hai223	Haikost	Male	Negative	35-44 yrs	New		Yes	Susceptible	MTB												Susceptible	H_Data_Missing	NMDR	35-44 yrs
Morobe	Haikost	Mor-Hai627	Haikost	Male	Negative	15-24 yrs	New		Yes	Susceptible	MTB												Susceptible	H_Data_Missing	NMDR	15-24 yrs
Morobe	Haikost	Mor-Hai664	Haikost	Male	Negative	25-34 yrs	New		Yes	Susceptible	MTB												Susceptible	H_Data_Missing	NMDR	25-34 yrs
Morobe	Haikost	Mor-Hai806	Haikost	Female	Negative	15-24 yrs	New		Yes	Susceptible	MTB												Susceptible	H_Data_Missing	NMDR	15-24 yrs
Morobe	Mutzing	Mor-Mut013	Mutzing	Male	Negative	25-34 yrs	New		Yes	Susceptible	MTB												Susceptible	H_Data_Missing	NMDR	25-34 yrs
Morobe	Mutzing	Mor-Mut014	Mutzing	Female	Negative	15-24 yrs	New		Yes	Susceptible	MTB												Susceptible	H_Data_Missing	NMDR	15-24 yrs
Morobe	Mutzing	Mor-Mut019	Mutzing	Male	Negative	35-44 yrs	New		Yes	Susceptible	MTB												Susceptible	H_Data_Missing	NMDR	35-44 yrs
Morobe	Mutzing	Mor-Mut023	Mutzing	Male	Negative	15-24 yrs	New		Yes	Susceptible	MTB												Susceptible	H_Data_Missing	NMDR	15-24 yrs
Morobe	Mutzing	Mor-Mut024	Mutzing	Female	Negative	15-24 yrs	New		Yes	Susceptible	MTB												Susceptible	H_Data_Missing	NMDR	15-24 yrs
Morobe	Mutzing	Mor-Mut025	Mutzing	Male	Negative	0-14 yrs	New		Yes	Susceptible	MTB												Susceptible	H_Data_Missing	NMDR	0-14 yrs
Morobe	Mutzing	Mor-Mut026	Mutzing	Female	Negative	25-34 yrs	New		Yes	Susceptible	MTB												Susceptible	H_Data_Missing	NMDR	25-34 yrs
Morobe	Mutzing	Mor-Mut027	Mutzing	Male	Negative	15-24 yrs	New		Yes	Susceptible	MTB												Susceptible	H_Data_Missing	NMDR	15-24 yrs
Morobe	Mutzing	Mor-Mut031	Mutzing	Male	Negative	25-34 yrs	New		NotSure		Negative															25-34 yrs
Morobe	Mutzing	Mor-Mut043	Mutzing	Male	Negative	35-44 yrs	RT	Cured	Yes	Susceptible	MTB												Susceptible	H_Data_Missing	NMDR	35-44 yrs
Morobe	Mutzing	Mor-Mut072	Mutzing	Female	Negative	45-54 yrs	New		Yes	Susceptible	MTB												Susceptible	H_Data_Missing	NMDR	45-54 yrs
Morobe	Mutzing	Mor-Mut074	Mutzing	Male	Negative	0-14 yrs	New		Yes	Susceptible	MTB												Susceptible	H_Data_Missing	NMDR	0-14 yrs
Morobe	Mutzing	Mor-Mut082	Mutzing	Female	Negative	35-44 yrs	New		Yes	Susceptible	MTB												Susceptible	H_Data_Missing	NMDR	35-44 yrs
Morobe	Mutzing	Mor-Mut095	Mutzing	Male	Negative	25-34 yrs	New		Yes	Susceptible	MTB												Susceptible	H_Data_Missing	NMDR	25-34 yrs
Morobe	Mutzing	Mor-Mut096	Mutzing	Male	Negative	25-34 yrs	New		Yes	Susceptible	MTB												Susceptible	H_Data_Missing	NMDR	25-34 yrs
Morobe	Mutzing	Mor-Mut099	Mutzing	Male	Negative	35-44 yrs	New		Yes	Susceptible	MTB												Susceptible	H_Data_Missing	NMDR	35-44 yrs
Morobe	Mutzing	Mor-Mut109	Mutzing	Male	Negative	45-54 yrs	RT	Cured	Yes	Susceptible	MTB												Susceptible	H_Data_Missing	NMDR	45-54 yrs
Morobe	Mutzing	Mor-Mut111	Mutzing	Female	Negative	15-24 yrs	New		Yes	Susceptible	MTB												Susceptible	H_Data_Missing	NMDR	15-24 yrs
Morobe	Mutzing	Mor-Mut112	Mutzing	Male	Negative	15-24 yrs	New		Yes	Susceptible	MTB												Susceptible	H_Data_Missing	NMDR	15-24 yrs
Morobe	Mutzing	Mor-Mut119	Mutzing	Male	Negative	15-24 yrs	New		Yes	Susceptible	MTB												Susceptible	H_Data_Missing	NMDR	15-24 yrs
Morobe	Mutzing	Mor-Mut121	Mutzing	Female	Negative	15-24 yrs	New		Yes	Susceptible	MTB												Susceptible	H_Data_Missing	NMDR	15-24 yrs
Morobe	Mutzing	Mor-Mut130	Mutzing	Male	Negative	15-24 yrs	New		Yes	Susceptible	MTB												Susceptible	H_Data_Missing	NMDR	15-24 yrs
Morobe	Mutzing	Mor-Mut131	Mutzing	Male	Negative	15-24 yrs	New		Yes	Susceptible	MTB												Susceptible	H_Data_Missing	NMDR	15-24 yrs
Morobe	Mutzing	Mor-Mut133	Mutzing	Male	Negative	25-34 yrs	New		Yes	Susceptible	MTB												Susceptible	H_Data_Missing	NMDR	25-34 yrs
Morobe	Mutzing	Mor-Mut138	Mutzing	Female	Negative	25-34 yrs	New		Yes	Resistant	MTB	Susceptible		Susceptible	Susceptible	Susceptible		Susceptible	Susceptible		Susceptible	Susceptible	Resistant	Complete_RIF_H_Data_NMDR	NMDR	25-34 yrs
Morobe	Mutzing	Mor-Mut139	Mutzing	Male	Negative	0-14 yrs	RT	Cured	Yes	Susceptible	MTB												Susceptible	H_Data_Missing	NMDR	0-14 yrs
Morobe	Mutzing	Mor-Mut154	Mutzing	Female	Negative	55-64 yrs	New		Yes	Susceptible	MTB												Susceptible	H_Data_Missing	NMDR	55-68 yrs
Morobe	Mutzing	Mor-Mut162	Mutzing	Male	Negative	15-24 yrs	New		Yes	Susceptible	MTB												Susceptible	H_Data_Missing	NMDR	15-24 yrs
Morobe	Tent_City	Mor-Ten001	Tent_City	Male	Negative	15-24 yrs	New		Yes	Susceptible	MTB												Susceptible	H_Data_Missing	NMDR	15-24 yrs
Morobe	Tent_City	Mor-Ten007	Tent_City	Male	Negative	25-34 yrs	New		Yes	Susceptible	MTB												Susceptible	H_Data_Missing	NMDR	25-34 yrs
Morobe	Tent_City	Mor-Ten009	Tent_City	Male	Negative	55-64 yrs	New		Yes	Susceptible	MTB												Susceptible	H_Data_Missing	NMDR	55-68 yrs
Morobe	Tent_City	Mor-Ten023	Tent_City	Female	Negative	45-54 yrs	New		Yes	Susceptible	MTB												Susceptible	H_Data_Missing	NMDR	45-54 yrs
Morobe	Tent_City	Mor-Ten046	Tent_City	Female	Negative	15-24 yrs	New		NotSure		Negative															15-24 yrs
Morobe	Tent_City	Mor-Ten069	Tent_City	Female	Negative	45-54 yrs	New		Yes	Susceptible	MTB												Susceptible	H_Data_Missing	NMDR	45-54 yrs
Morobe	Tent_City	Mor-Ten071	Tent_City	Male	Negative	45-54 yrs	New		Yes	Susceptible	MTB												Susceptible	H_Data_Missing	NMDR	45-54 yrs
Morobe	Tent_City	Mor-Ten073	Tent_City	Female	Negative	45-54 yrs	New		Yes	Susceptible	MTB												Susceptible	H_Data_Missing	NMDR	45-54 yrs
Morobe	Tent_City	Mor-Ten084	Tent_City	Male	Negative	15-24 yrs	New		Yes	Susceptible	MTB												Susceptible	H_Data_Missing	NMDR	15-24 yrs
Morobe	Tent_City	Mor-Ten104	Tent_City	Female	Negative	15-24 yrs	New		Yes	Susceptible	MTB												Susceptible	H_Data_Missing	NMDR	15-24 yrs
Morobe	Tent_City	Mor-Ten107	Tent_City	Female	Negative	45-54 yrs	New		NotSure		Negative															45-54 yrs
Morobe	Tent_City	Mor-Ten117	Tent_City	Male	Negative	45-54 yrs	RT	Cured	Yes	Susceptible	MTB												Susceptible	H_Data_Missing	NMDR	45-54 yrs
Morobe	Tent_City	Mor-Ten118	Tent_City	Female	Negative	15-24 yrs	New		Yes	Susceptible	MTB												Susceptible	H_Data_Missing	NMDR	15-24 yrs
Morobe	Tent_City	Mor-Ten124	Tent_City	Female	Negative	35-44 yrs	New		Yes	Susceptible	MTB												Susceptible	H_Data_Missing	NMDR	35-44 yrs
Morobe	Tent_City	Mor-Ten125	Tent_City	Female	Negative	15-24 yrs	New		Yes	Susceptible	MTB												Susceptible	H_Data_Missing	NMDR	15-24 yrs
Morobe	Tent_City	Mor-Ten134	Tent_City	Female	Negative	25-34 yrs	New		Yes	Susceptible	MTB												Susceptible	H_Data_Missing	NMDR	25-34 yrs
Morobe	Tent_City	Mor-Ten164	Tent_City	Female	Negative	25-34 yrs	New		Yes	Susceptible	MTB												Susceptible	H_Data_Missing	NMDR	25-34 yrs
Morobe	Tent_City	Mor-Ten165	Tent_City	Male	Negative	55-64 yrs	New		Yes	Susceptible	MTB												Susceptible	H_Data_Missing	NMDR	55-68 yrs
Morobe	Tent_City	Mor-Ten170	Tent_City	Male	Negative	25-34 yrs	New		Yes	Susceptible	MTB												Susceptible	H_Data_Missing	NMDR	25-34 yrs
Morobe	Tent_City	Mor-Ten236	Tent_City	Female	Negative	35-44 yrs	New		Yes	Susceptible	MTB												Susceptible	H_Data_Missing	NMDR	35-44 yrs
Morobe	Tent_City	Mor-Ten247	Tent_City	Male	Negative	25-34 yrs	New		Yes	Susceptible	MTB												Susceptible	H_Data_Missing	NMDR	25-34 yrs
Morobe	Tent_City	Mor-Ten256	Tent_City	Male	Negative	35-44 yrs	New		Yes	Susceptible	MTB												Susceptible	H_Data_Missing	NMDR	35-44 yrs
Morobe	Tent_City	Mor-Ten262	Tent_City	Female	Negative	35-44 yrs	New		Yes	Resistant	MTB												Resistant	H_Data_Missing		35-44 yrs
Morobe	Tent_City	Mor-Ten264	Tent_City	Male		15-24 yrs	New		Yes	Susceptible	MTB												Susceptible	H_Data_Missing	NMDR	15-24 yrs
Morobe	Tent_City	Mor-Ten434	Tent_City	Male	Negative	15-24 yrs	New		Yes	Susceptible	MTB												Susceptible	H_Data_Missing	NMDR	15-24 yrs
Morobe	Tent_City	Mor-Ten443	Tent_City	Male	Negative	25-34 yrs	New		NotSure		Negative															25-34 yrs
Morobe	Tent_City	Mor-Ten538	Tent_City	Female	Negative	25-34 yrs	New		Yes	Susceptible	MTB												Susceptible	H_Data_Missing	NMDR	25-34 yrs
Morobe	Tent_City	Mor-Ten625	Tent_City	Male	Negative	15-24 yrs	New		Yes	Susceptible	MTB												Susceptible	H_Data_Missing	NMDR	15-24 yrs
Morobe	Wampar	Mor-Wam001	Wampar	Female	Negative	35-44 yrs	New		Yes	Susceptible	MTB												Susceptible	H_Data_Missing	NMDR	35-44 yrs
Morobe	Wampar	Mor-Wam002	Wampar	Female	Negative	45-54 yrs	New		Yes	Susceptible	MTB												Susceptible	H_Data_Missing	NMDR	45-54 yrs
Morobe	Wampar	Mor-Wam008	Wampar	Male	Negative	45-54 yrs	New		Yes	Susceptible	MTB												Susceptible	H_Data_Missing	NMDR	45-54 yrs
Morobe	Wampar	Mor-Wam009	Wampar	Female	Negative	45-54 yrs	New		Yes	Susceptible	MTB												Susceptible	H_Data_Missing	NMDR	45-54 yrs
Morobe	Wampar	Mor-Wam025	Wampar	Male	Negative	0-14 yrs	New		Yes	Susceptible	MTB												Susceptible	H_Data_Missing	NMDR	0-14 yrs
Morobe	Wampar	Mor-Wam030	Wampar	Female	Negative	35-44 yrs	New		Yes	Susceptible	MTB												Susceptible	H_Data_Missing	NMDR	35-44 yrs
Morobe	Wampar	Mor-Wam044	Wampar	Male	Negative	25-34 yrs	New		Yes	Susceptible	MTB												Susceptible	H_Data_Missing	NMDR	25-34 yrs
Morobe	Wampar	Mor-Wam047	Wampar	Female	Negative	25-34 yrs	New		Yes	Susceptible	MTB												Susceptible	H_Data_Missing	NMDR	25-34 yrs
Morobe	Wampar	Mor-Wam049	Wampar	Male	Negative	25-34 yrs	New		Yes	Susceptible	MTB												Susceptible	H_Data_Missing	NMDR	25-34 yrs
Morobe	Wampar	Mor-Wam055	Wampar	Male	Negative	55-64 yrs	New		Yes	Susceptible	MTB												Susceptible	H_Data_Missing	NMDR	55-68 yrs
Morobe	Wampar	Mor-Wam056	Wampar	Male	Negative	25-34 yrs	New		Yes	Susceptible	MTB												Susceptible	H_Data_Missing	NMDR	25-34 yrs
Morobe	Wampar	Mor-Wam058	Wampar	Female	Negative	25-34 yrs	New		Yes	Susceptible	MTB												Susceptible	H_Data_Missing	NMDR	25-34 yrs
Morobe	Wampar	Mor-Wam065	Wampar	Male	Negative	25-34 yrs	RT	Cured	Yes	Susceptible	MTB												Susceptible	H_Data_Missing	NMDR	25-34 yrs
Morobe	Wampar	Mor-Wam072	Wampar	Female	Negative	35-44 yrs	RT	Defaulted	Yes	Susceptible	MTB												Susceptible	H_Data_Missing	NMDR	35-44 yrs
Morobe	Wampar	Mor-Wam097	Wampar	Female	Negative	55-64 yrs	RT	Cured	NotSure		Negative															55-68 yrs
Morobe	Wampar	Mor-Wam099	Wampar	Male	Negative	35-44 yrs	New		Yes	Resistant	MTB	Susceptible		Susceptible	Susceptible	Susceptible		Susceptible	Susceptible		Susceptible	Susceptible	Resistant	Complete_RIF_H_Data_NMDR	NMDR	35-44 yrs
Morobe	Wampar	Mor-Wam104	Wampar	Male	Negative	25-34 yrs	New		Yes	Susceptible	MTB												Susceptible	H_Data_Missing	NMDR	25-34 yrs
Morobe	Wampar	Mor-Wam105	Wampar	Male	Negative	15-24 yrs	New		Yes	Susceptible	MTB												Susceptible	H_Data_Missing	NMDR	15-24 yrs
Morobe	Wampar	Mor-Wam113	Wampar	Female	Negative	15-24 yrs	New		Yes	Susceptible	MTB												Susceptible	H_Data_Missing	NMDR	15-24 yrs
Morobe	Wampar	Mor-Wam122	Wampar	Male	Negative	15-24 yrs	New		NotSure		Negative															15-24 yrs
Morobe	Wampar	Mor-Wam124	Wampar	Female	Negative	25-34 yrs	New		Yes	Susceptible	MTB												Susceptible	H_Data_Missing	NMDR	25-34 yrs
Morobe	Wampar	Mor-Wam125	Wampar	Male	Negative	25-34 yrs	New		Yes	Susceptible	MTB												Susceptible	H_Data_Missing	NMDR	25-34 yrs
Morobe	Wampar	Mor-Wam144	Wampar	Male	Negative	25-34 yrs	New		Yes	Susceptible	MTB												Susceptible	H_Data_Missing	NMDR	25-34 yrs
Morobe	Wampar	Mor-Wam165	Wampar	Female	Negative	35-44 yrs	New		Yes	Susceptible	MTB												Susceptible	H_Data_Missing	NMDR	35-44 yrs
Morobe	Wampar	Mor-Wam186	Wampar	Male	Negative	25-34 yrs	New		Yes	Susceptible	MTB												Susceptible	H_Data_Missing	NMDR	25-34 yrs
Morobe	Wampar	Mor-Wam200	Wampar	Female	Negative	25-34 yrs	New		Yes	Susceptible	MTB												Susceptible	H_Data_Missing	NMDR	25-34 yrs
Morobe	Wampar	Mor-Wam201	Wampar	Female	Negative	15-24 yrs	New		Yes	Susceptible	MTB												Susceptible	H_Data_Missing	NMDR	15-24 yrs
Morobe	Wampar	Mor-Wam356	Wampar	Male	Negative	25-34 yrs	New		Yes	Susceptible	MTB												Susceptible	H_Data_Missing	NMDR	25-34 yrs
Morobe	Wampar	Mor-Wam367	Wampar	Male	Negative	25-34 yrs	RT	Cured	Yes	Susceptible	MTB												Susceptible	H_Data_Missing	NMDR	25-34 yrs
Morobe	Wampar	Mor-Wam821	Wampar	Male	Negative	55-64 yrs	New		Yes	Susceptible	MTB												Susceptible	H_Data_Missing	NMDR	55-68 yrs
Morobe	Wau	Mor-Wau011	Wau	Female		15-24 yrs	New		NotSure		Negative															15-24 yrs
Morobe	Wau	Mor-Wau013	Wau	Male	Negative	45-54 yrs	New		NotSure		Negative															45-54 yrs
Morobe	Wau	Mor-Wau014	Wau	Male		35-44 yrs	New		Yes	Susceptible	MTB												Susceptible	H_Data_Missing	NMDR	35-44 yrs
Morobe	Wau	Mor-Wau021	Wau	Male	Negative	45-54 yrs	New		Yes	Susceptible	MTB												Susceptible	H_Data_Missing	NMDR	45-54 yrs
Morobe	Wau	Mor-Wau039	Wau	Male	Negative	25-34 yrs	New		Yes	Susceptible	MTB												Susceptible	H_Data_Missing	NMDR	25-34 yrs
Morobe	Wau	Mor-Wau046	Wau	Male	Negative	35-44 yrs	New		Yes	Susceptible	MTB												Susceptible	H_Data_Missing	NMDR	35-44 yrs
Morobe	Wau	Mor-Wau048	Wau	Female	Negative	25-34 yrs	New		Yes	Susceptible	MTB												Susceptible	H_Data_Missing	NMDR	25-34 yrs
Morobe	Wau	Mor-Wau050	Wau	Female	Negative	15-24 yrs	New		Yes	Susceptible	MTB												Susceptible	H_Data_Missing	NMDR	15-24 yrs
Morobe	Wau	Mor-Wau055	Wau	Female	Negative	15-24 yrs	New		Yes	Susceptible	MTB												Susceptible	H_Data_Missing	NMDR	15-24 yrs
Morobe	Wau	Mor-Wau059	Wau	Female		0-14 yrs	New		Yes	Susceptible	MTB												Susceptible	H_Data_Missing	NMDR	0-14 yrs
Morobe	Wau	Mor-Wau064	Wau	Male	Negative	35-44 yrs	New		Yes	Susceptible	MTB												Susceptible	H_Data_Missing	NMDR	35-44 yrs
Morobe	Wau	Mor-wau065	Wau	Male		55-64 yrs	New		Yes	Susceptible	MTB												Susceptible	H_Data_Missing	NMDR	55-68 yrs
Morobe	Wau	Mor-wau066	Wau	Female	Negative	25-34 yrs	New		Yes	Susceptible	MTB												Susceptible	H_Data_Missing	NMDR	25-34 yrs
Morobe	Wau	Mor-wau067	Wau	Male	Negative	35-44 yrs	New		Yes	Susceptible	MTB												Susceptible	H_Data_Missing	NMDR	35-44 yrs
Morobe	Wau	Mor-Wau075	Wau	Female	Negative	35-44 yrs	New		Yes	Susceptible	MTB												Susceptible	H_Data_Missing	NMDR	35-44 yrs
Morobe	Wau	Mor-Wau076	Wau	Male	Negative	15-24 yrs	New		Yes	Susceptible	MTB												Susceptible	H_Data_Missing	NMDR	15-24 yrs
Morobe	Wau	Mor-Wau092	Wau	Female		25-34 yrs	New		Yes	Susceptible	MTB												Susceptible	H_Data_Missing	NMDR	25-34 yrs
Morobe	Wau	Mor-Wau108	Wau	Male		55-64 yrs	New		Yes	Susceptible	MTB												Susceptible	H_Data_Missing	NMDR	55-68 yrs
Morobe	Wau	Mor-Wau109	Wau	Male	Negative	35-44 yrs	New		Yes	Susceptible	MTB												Susceptible	H_Data_Missing	NMDR	35-44 yrs
Morobe	Wau	Mor-Wau161	Wau	Male	Negative	55-64 yrs	New		Yes	Susceptible	MTB												Susceptible	H_Data_Missing	NMDR	55-68 yrs
Morobe	Wau	Mor-Wau163	Wau	Female	Negative	25-34 yrs	New		Yes	Susceptible	MTB												Susceptible	H_Data_Missing	NMDR	25-34 yrs
Morobe	Wau	Mor-Wau164	Wau	Male	Negative	15-24 yrs	New		Yes	Susceptible	MTB												Susceptible	H_Data_Missing	NMDR	15-24 yrs
Morobe	Wau	Mor-Wau184	Wau	Male	Negative	35-44 yrs	RT	Cured	NotSure		Negative															35-44 yrs
Morobe	Wau	Mor-Wau216	Wau	Female	Negative	0-14 yrs	New		Yes	Susceptible	MTB												Susceptible	H_Data_Missing	NMDR	0-14 yrs
Morobe	Wau	Mor-Wau217	Wau	Female	Negative	25-34 yrs	New		Yes	Susceptible	MTB												Susceptible	H_Data_Missing	NMDR	25-34 yrs
Morobe	Wau	Mor-Wau220	Wau	Female	Negative	35-44 yrs	New		Yes	Susceptible	MTB												Susceptible	H_Data_Missing	NMDR	35-44 yrs
Morobe	Wau	Mor-Wau228	Wau	Male	Negative	0-14 yrs	New		Yes	Susceptible	MTB												Susceptible	H_Data_Missing	NMDR	0-14 yrs
Morobe	Wau	Mor-Wau242	Wau	Female	Negative	35-44 yrs	New		Yes	Susceptible	MTB												Susceptible	H_Data_Missing	NMDR	35-44 yrs
Morobe	Wau	Mor-Wau334	Wau	Male	Negative	55-64 yrs	New		Yes	Susceptible	MTB												Susceptible	H_Data_Missing	NMDR	55-68 yrs
NCD	6_Mile	NCD-6 M001	6_MileA	Male	Negative	35-44 yrs	New		Yes	Susceptible	MTB												Susceptible	H_Data_Missing	NMDR	35-44 yrs
NCD	6_Mile	NCD-6 M002	6_MileA	Female		25-34 yrs	New		Yes	Susceptible	MTB												Susceptible	H_Data_Missing	NMDR	25-34 yrs
NCD	6_Mile	NCD-6 M003	6_MileA	Female		35-44 yrs	New		Yes	Susceptible	MTB												Susceptible	H_Data_Missing	NMDR	35-44 yrs
NCD	6_Mile	NCD-6 M005	6_MileA	Female		65-68 yrs	RT	Cured	Yes	Susceptible	MTB												Susceptible	H_Data_Missing	NMDR	55-68 yrs
NCD	6_Mile	NCD-6 M007	6_MileA	Male		35-44 yrs	New		Yes	Susceptible	MTB												Susceptible	H_Data_Missing	NMDR	35-44 yrs
NCD	6_Mile	NCD-6 M008	6_MileA	Male	Negative	15-24 yrs	New		Yes	Susceptible	MTB												Susceptible	H_Data_Missing	NMDR	15-24 yrs
NCD	6_Mile	NCD-6 M009	6_MileA	Male	Negative	35-44 yrs	New		Yes	Susceptible	MTB												Susceptible	H_Data_Missing	NMDR	35-44 yrs
NCD	6_Mile	NCD-6 M010	6_MileA	Female	Negative	45-54 yrs	New		Yes	Susceptible	MTB												Susceptible	H_Data_Missing	NMDR	45-54 yrs
NCD	6_Mile	NCD-6 M011	6_MileA	Male		15-24 yrs	New		Yes	Susceptible	MTB												Susceptible	H_Data_Missing	NMDR	15-24 yrs
NCD	6_Mile	NCD-6 M012	6_MileA	Female	Negative	15-24 yrs	New		Yes	Susceptible	MTB												Susceptible	H_Data_Missing	NMDR	15-24 yrs
NCD	6_Mile	NCD-6 M013	6_MileA	Male	Negative	25-34 yrs	New		Yes	Susceptible	MTB												Susceptible	H_Data_Missing	NMDR	25-34 yrs
NCD	6_Mile	NCD-6 M014	6_MileA	Female	Negative	25-34 yrs	New		Yes	Susceptible	MTB												Susceptible	H_Data_Missing	NMDR	25-34 yrs
NCD	6_Mile	NCD-6 M015	6_MileA	Male	Negative	25-34 yrs	New		Yes	Susceptible	MTB												Susceptible	H_Data_Missing	NMDR	25-34 yrs
NCD	6_Mile	NCD-6 M016	6_MileA	Male	Negative	35-44 yrs	RT	Cured	Yes	Susceptible	MTB												Susceptible	H_Data_Missing	NMDR	35-44 yrs
NCD	6_Mile	NCD-6 M017	6_MileA	Female	Negative	25-34 yrs	New		Yes	Susceptible	MTB												Susceptible	H_Data_Missing	NMDR	25-34 yrs
NCD	6_Mile	NCD-6 M020	6_MileA	Female	Negative	25-34 yrs	New		Yes	Susceptible	MTB												Susceptible	H_Data_Missing	NMDR	25-34 yrs
NCD	6_Mile	NCD-6 M021	6_MileA	Female	Negative	15-24 yrs	New		Yes	Susceptible	MTB												Susceptible	H_Data_Missing	NMDR	15-24 yrs
NCD	6_Mile	NCD-6 M022	6_MileA	Male	Negative	15-24 yrs	New		Yes	Susceptible	MTB												Susceptible	H_Data_Missing	NMDR	15-24 yrs
NCD	6_Mile	NCD-6 M023	6_MileA	Female		15-24 yrs	New		Yes	Susceptible	MTB												Susceptible	H_Data_Missing	NMDR	15-24 yrs
NCD	6_Mile	NCD-6 M024	6_MileA	Female	Negative	25-34 yrs	New		Yes	Susceptible	MTB												Susceptible	H_Data_Missing	NMDR	25-34 yrs
NCD	6_Mile	NCD-6 M025	6_MileA	Female		35-44 yrs	RT	Defaulted	Yes	Susceptible	MTB												Susceptible	H_Data_Missing	NMDR	35-44 yrs
NCD	6_Mile	NCD-6 M027	6_MileA	Female	Negative	25-34 yrs	New		Yes	Susceptible	MTB												Susceptible	H_Data_Missing	NMDR	25-34 yrs
NCD	6_Mile	NCD-6 M028	6_MileA	Male		25-34 yrs	New		Yes	Susceptible	MTB												Susceptible	H_Data_Missing	NMDR	25-34 yrs
NCD	6_Mile	NCD-6 M030	6_MileA	Male	Negative	15-24 yrs	New		Yes	Susceptible	MTB												Susceptible	H_Data_Missing	NMDR	15-24 yrs
NCD	6_Mile	NCD-6 M031	6_MileA	Male		25-34 yrs	New		Yes	Resistant	MTB	Susceptible	Susceptible	Resistant	Susceptible	Susceptible	Susceptible	Susceptible	Susceptible	Susceptible	Susceptible	Susceptible	Resistant	Complete_RIF_H_Data_MDR	MDR	25-34 yrs
NCD	6_Mile	NCD-6 M032	6_MileA	Female	Negative	25-34 yrs	New		Yes	Susceptible	MTB												Susceptible	H_Data_Missing	NMDR	25-34 yrs
NCD	6_Mile	NCD-6 M033	6_MileA	Male	Negative	15-24 yrs	New		Yes	Susceptible	MTB												Susceptible	H_Data_Missing	NMDR	15-24 yrs
NCD	6_Mile	NCD-6 M035	6_MileA	Female	Negative	35-44 yrs	New		Yes	Susceptible	MTB												Susceptible	H_Data_Missing	NMDR	35-44 yrs
NCD	6_Mile	NCD-6 M037	6_MileB	Female	Positive	25-34 yrs	New		Yes	Susceptible	MTB												Susceptible	H_Data_Missing	NMDR	25-34 yrs
NCD	6_Mile	NCD-6 M038	6_MileB	Male		55-64 yrs	New		Yes	Susceptible	MTB												Susceptible	H_Data_Missing	NMDR	55-68 yrs
NCD	6_Mile	NCD-6 M039	6_MileB	Male		55-64 yrs	New		Yes	Susceptible	MTB												Susceptible	H_Data_Missing	NMDR	55-68 yrs
NCD	6_Mile	NCD-6 M040	6_MileB	Male	Negative	15-24 yrs	New		Yes	Susceptible	MTB												Susceptible	H_Data_Missing	NMDR	15-24 yrs
NCD	6_Mile	NCD-6 M041	6_MileB	Female		25-34 yrs	New		Yes	Susceptible	MTB												Susceptible	H_Data_Missing	NMDR	25-34 yrs
NCD	6_Mile	NCD-6 M042	6_MileB	Female		15-24 yrs	New		Yes	Susceptible	MTB												Susceptible	H_Data_Missing	NMDR	15-24 yrs
NCD	6_Mile	NCD-6 M045	6_MileB	Female		25-34 yrs	New		Yes	Susceptible	MTB												Susceptible	H_Data_Missing	NMDR	25-34 yrs
NCD	6_Mile	NCD-6 M046	6_MileB	Male	Positive	45-54 yrs	New		Yes	Susceptible	MTB												Susceptible	H_Data_Missing	NMDR	45-54 yrs
NCD	6_Mile	NCD-6 M050	6_MileB			65-68 yrs	New		Yes	Susceptible	MTB												Susceptible	H_Data_Missing	NMDR	55-68 yrs
NCD	6_Mile	NCD-6 M051	6_MileB	Male	Negative	45-54 yrs	New		Yes	Susceptible	MTB												Susceptible	H_Data_Missing	NMDR	45-54 yrs
NCD	6_Mile	NCD-6 M052	6_MileB	Male	Negative	15-24 yrs	New		Yes	Susceptible	MTB												Susceptible	H_Data_Missing	NMDR	15-24 yrs
NCD	6_Mile	NCD-6 M053	6_MileB	Male	Negative	25-34 yrs	RT	Defaulted	Yes	Susceptible	MTB												Susceptible	H_Data_Missing	NMDR	25-34 yrs
NCD	6_Mile	NCD-6 M054	6_MileB	Male		15-24 yrs	New		Yes	Susceptible	MTB												Susceptible	H_Data_Missing	NMDR	15-24 yrs
NCD	6_Mile	NCD-6 M056	6_MileB	Female		15-24 yrs	RT	Defaulted	Yes	Susceptible	MTB												Susceptible	H_Data_Missing	NMDR	15-24 yrs
NCD	6_Mile	NCD-6 M057	6_MileB	Male		55-64 yrs	New		Yes	Susceptible	MTB												Susceptible	H_Data_Missing	NMDR	55-68 yrs
NCD	6_Mile	NCD-6 M060	6_MileB	Female		35-44 yrs	RT	Cured	Yes	Resistant	MTB	Susceptible		Susceptible	Susceptible	Susceptible		Susceptible	Susceptible		Susceptible	Susceptible	Resistant	Complete_RIF_H_Data_NMDR	NMDR	35-44 yrs
NCD	6_Mile	NCD-6 M061	6_MileB	Female		25-34 yrs	RT	Cured	Yes	Susceptible	MTB												Susceptible	H_Data_Missing	NMDR	25-34 yrs
NCD	6_Mile	NCD-6 M063	6_MileB	Male	Negative	55-64 yrs	RT	Failed_RT	Yes	Susceptible	MTB												Susceptible	H_Data_Missing	NMDR	55-68 yrs
NCD	6_Mile	NCD-6 M064	6_MileB	Male	Negative	15-24 yrs	New		Yes	Susceptible	MTB												Susceptible	H_Data_Missing	NMDR	15-24 yrs
NCD	6_Mile	NCD-6 M065	6_MileB	Female	Negative	15-24 yrs	New		Yes	Susceptible	MTB												Susceptible	H_Data_Missing	NMDR	15-24 yrs
NCD	6_Mile	NCD-6 M066	6_MileB	Male		35-44 yrs	RT	Defaulted	Yes	Resistant	MTB	Susceptible		Resistant	Susceptible	Susceptible		Susceptible	Susceptible		Susceptible	Susceptible	Resistant	Complete_RIF_H_Data_MDR	MDR	35-44 yrs
NCD	6_Mile	NCD-6 M067	6_MileB	Female	Negative	35-44 yrs	New		Yes	Susceptible	MTB												Susceptible	H_Data_Missing	NMDR	35-44 yrs
NCD	6_Mile	NCD-6 M068	6_MileB	Male	Negative	25-34 yrs	New		Yes	Susceptible	MTB												Susceptible	H_Data_Missing	NMDR	25-34 yrs
NCD	6_Mile	NCD-6 M069	6_MileB	Female	Negative	25-34 yrs	RT	Cured	Yes	Susceptible	MTB												Susceptible	H_Data_Missing	NMDR	25-34 yrs
NCD	6_Mile	NCD-6 M071	6_MileB	Male	Negative	15-24 yrs	New		Yes	Resistant	MTB	Susceptible		Susceptible	Susceptible	Susceptible		Susceptible	Susceptible		Susceptible	Susceptible	Resistant	Complete_RIF_H_Data_NMDR	NMDR	15-24 yrs
NCD	6_Mile	NCD-6 M072	6_MileB	Male		45-54 yrs	RT	Other_Unknown	Yes	Resistant	MTB												Resistant	H_Data_Missing		45-54 yrs
NCD	6_Mile	NCD-6 M074	6_MileB	Male		25-34 yrs	New		Yes	Susceptible	MTB												Susceptible	H_Data_Missing	NMDR	25-34 yrs
NCD	6_Mile	NCD-6 M075	6_MileB	Female		35-44 yrs	New		Yes	Susceptible	MTB												Susceptible	H_Data_Missing	NMDR	35-44 yrs
NCD	6_Mile	NCD-6 M076	6_MileC	Female		35-44 yrs	New		Yes	Susceptible	MTB												Susceptible	H_Data_Missing	NMDR	35-44 yrs
NCD	6_Mile	NCD-6 M077	6_MileC	Female	Negative	15-24 yrs	New		Yes	Susceptible	MTB												Susceptible	H_Data_Missing	NMDR	15-24 yrs
NCD	6_Mile	NCD-6 M079	6_MileC	Female		25-34 yrs	New		Yes	Susceptible	MTB												Susceptible	H_Data_Missing	NMDR	25-34 yrs
NCD	6_Mile	NCD-6 M080	6_MileC	Male		35-44 yrs	New		Yes	Susceptible	MTB												Susceptible	H_Data_Missing	NMDR	35-44 yrs
NCD	6_Mile	NCD-6 M081	6_MileC	Male		15-24 yrs	New		Yes	Susceptible	MTB												Susceptible	H_Data_Missing	NMDR	15-24 yrs
NCD	6_Mile	NCD-6 M082	6_MileC	Female		25-34 yrs	New		Yes	Susceptible	MTB												Susceptible	H_Data_Missing	NMDR	25-34 yrs
NCD	6_Mile	NCD-6 M083	6_MileC	Male		25-34 yrs	New		Yes	Susceptible	MTB												Susceptible	H_Data_Missing	NMDR	25-34 yrs
NCD	6_Mile	NCD-6 M084	6_MileC	Male		25-34 yrs	New		Yes	Susceptible	MTB												Susceptible	H_Data_Missing	NMDR	25-34 yrs
NCD	6_Mile	NCD-6 M085	6_MileC	Female		15-24 yrs	New		Yes	Susceptible	MTB												Susceptible	H_Data_Missing	NMDR	15-24 yrs
NCD	6_Mile	NCD-6 M086	6_MileC	Male		15-24 yrs	New		Yes	Susceptible	MTB												Susceptible	H_Data_Missing	NMDR	15-24 yrs
NCD	6_Mile	NCD-6 M087	6_MileC	Male		25-34 yrs	New		Yes	Susceptible	MTB												Susceptible	H_Data_Missing	NMDR	25-34 yrs
NCD	6_Mile	NCD-6 M088	6_MileC	Male		15-24 yrs	New		Yes	Susceptible	MTB												Susceptible	H_Data_Missing	NMDR	15-24 yrs
NCD	6_Mile	NCD-6 M089	6_MileC	Female	Negative	35-44 yrs	New		Yes	Susceptible	MTB												Susceptible	H_Data_Missing	NMDR	35-44 yrs
NCD	6_Mile	NCD-6 M090	6_MileC	Male		15-24 yrs	New		Yes	Susceptible	MTB												Susceptible	H_Data_Missing	NMDR	15-24 yrs
NCD	6_Mile	NCD-6 M091	6_MileC	Male		45-54 yrs	New		Yes	Susceptible	MTB												Susceptible	H_Data_Missing	NMDR	45-54 yrs
NCD	6_Mile	NCD-6 M092	6_MileC	Male		25-34 yrs	New		Yes	Susceptible	MTB												Susceptible	H_Data_Missing	NMDR	25-34 yrs
NCD	6_Mile	NCD-6 M093	6_MileC	Male		25-34 yrs	New		Yes	Susceptible	MTB												Susceptible	H_Data_Missing	NMDR	25-34 yrs
NCD	6_Mile	NCD-6 M094	6_MileC	Male	Negative	25-34 yrs	New		Yes	Susceptible	MTB												Susceptible	H_Data_Missing	NMDR	25-34 yrs
NCD	6_Mile	NCD-6 M095	6_MileC	Male		15-24 yrs	New		Yes	Susceptible	MTB												Susceptible	H_Data_Missing	NMDR	15-24 yrs
NCD	6_Mile	NCD-6 M096	6_MileC	Male		35-44 yrs	New		Yes	Susceptible	MTB												Susceptible	H_Data_Missing	NMDR	35-44 yrs
NCD	6_Mile	NCD-6 M097	6_MileC	Male		25-34 yrs	New		Yes	Susceptible	MTB												Susceptible	H_Data_Missing	NMDR	25-34 yrs
NCD	6_Mile	NCD-6 M098	6_MileC	Male	Positive	25-34 yrs	RT	Failed_New	Yes	Susceptible	MTB												Susceptible	H_Data_Missing	NMDR	25-34 yrs
NCD	6_Mile	NCD-6 M099	6_MileC	Female		25-34 yrs	New		Yes	Susceptible	MTB												Susceptible	H_Data_Missing	NMDR	25-34 yrs
NCD	6_Mile	NCD-6 M100	6_MileC	Female		0-14 yrs	New		Yes	Susceptible	MTB												Susceptible	H_Data_Missing	NMDR	0-14 yrs
NCD	6_Mile	NCD-6 M101	6_MileC	Female	Negative	15-24 yrs	New		Yes	Susceptible	MTB												Susceptible	H_Data_Missing	NMDR	15-24 yrs
NCD	6_Mile	NCD-6 M102	6_MileC	Female	Negative	15-24 yrs	New		Yes	Susceptible	MTB												Susceptible	H_Data_Missing	NMDR	15-24 yrs
NCD	6_Mile	NCD-6 M103	6_MileC	Male		35-44 yrs	New		Yes	Susceptible	MTB												Susceptible	H_Data_Missing	NMDR	35-44 yrs
NCD	6_Mile	NCD-6 M104	6_MileC	Male		0-14 yrs	New		Yes	Susceptible	MTB												Susceptible	H_Data_Missing	NMDR	0-14 yrs
NCD	6_Mile	NCD-6 M106	6_MileD	Female		25-34 yrs	New		Yes	Susceptible	MTB												Susceptible	H_Data_Missing	NMDR	25-34 yrs
NCD	6_Mile	NCD-6 M107	6_MileD	Male		25-34 yrs	New		Yes	Susceptible	MTB												Susceptible	H_Data_Missing	NMDR	25-34 yrs
NCD	6_Mile	NCD-6 M108	6_MileD	Male		35-44 yrs	New		Yes	Susceptible	MTB												Susceptible	H_Data_Missing	NMDR	35-44 yrs
NCD	6_Mile	NCD-6 M109	6_MileD	Female		45-54 yrs	New		Yes	Susceptible	MTB												Susceptible	H_Data_Missing	NMDR	45-54 yrs
NCD	6_Mile	NCD-6 M110	6_MileD	Male		15-24 yrs	New		Yes	Susceptible	MTB												Susceptible	H_Data_Missing	NMDR	15-24 yrs
NCD	6_Mile	NCD-6 M111	6_MileD	Female		25-34 yrs	New		Yes	Susceptible	MTB												Susceptible	H_Data_Missing	NMDR	25-34 yrs
NCD	6_Mile	NCD-6 M112	6_MileD	Female		25-34 yrs	New		Yes	Susceptible	MTB												Susceptible	H_Data_Missing	NMDR	25-34 yrs
NCD	6_Mile	NCD-6 M113	6_MileD	Male	Negative	25-34 yrs	New		Yes	Susceptible	MTB												Susceptible	H_Data_Missing	NMDR	25-34 yrs
NCD	6_Mile	NCD-6 M114	6_MileD	Male	Positive	15-24 yrs	New		Yes	Susceptible	MTB												Susceptible	H_Data_Missing	NMDR	15-24 yrs
NCD	6_Mile	NCD-6 M115	6_MileD	Male		45-54 yrs	New		Yes	Susceptible	MTB												Susceptible	H_Data_Missing	NMDR	45-54 yrs
NCD	6_Mile	NCD-6 M116	6_MileD	Female		15-24 yrs	New		Yes	Susceptible	MTB												Susceptible	H_Data_Missing	NMDR	15-24 yrs
NCD	6_Mile	NCD-6 M117	6_MileD	Female		15-24 yrs	New		Yes	Susceptible	MTB												Susceptible	H_Data_Missing	NMDR	15-24 yrs
NCD	6_Mile	NCD-6 M118	6_MileD	Male	Positive	25-34 yrs	New		Yes	Susceptible	MTB												Susceptible	H_Data_Missing	NMDR	25-34 yrs
NCD	6_Mile	NCD-6 M119	6_MileD	Male	Negative	0-14 yrs	New		Yes	Susceptible	MTB												Susceptible	H_Data_Missing	NMDR	0-14 yrs
NCD	6_Mile	NCD-6 M120	6_MileD	Male	Negative	35-44 yrs	New		Yes	Susceptible	MTB												Susceptible	H_Data_Missing	NMDR	35-44 yrs
NCD	6_Mile	NCD-6 M121	6_MileD	Female		25-34 yrs	New		Yes	Susceptible	MTB												Susceptible	H_Data_Missing	NMDR	25-34 yrs
NCD	6_Mile	NCD-6 M122	6_MileD	Male	Positive	45-54 yrs	New		Yes	Susceptible	MTB												Susceptible	H_Data_Missing	NMDR	45-54 yrs
NCD	6_Mile	NCD-6 M123	6_MileD	Male	Positive	45-54 yrs	New		Yes	Susceptible	MTB												Susceptible	H_Data_Missing	NMDR	45-54 yrs
NCD	6_Mile	NCD-6 M124	6_MileD	Male		15-24 yrs	New		Yes	Susceptible	MTB												Susceptible	H_Data_Missing	NMDR	15-24 yrs
NCD	6_Mile	NCD-6 M125	6_MileD	Female	Negative	25-34 yrs	New		Yes	Susceptible	MTB												Susceptible	H_Data_Missing	NMDR	25-34 yrs
NCD	6_Mile	NCD-6 M126	6_MileD	Male		15-24 yrs	New		Yes	Susceptible	MTB												Susceptible	H_Data_Missing	NMDR	15-24 yrs
NCD	6_Mile	NCD-6 M127	6_MileD	Male	Negative	35-44 yrs	New		Yes	Susceptible	MTB												Susceptible	H_Data_Missing	NMDR	35-44 yrs
NCD	6_Mile	NCD-6 M128	6_MileD	Male	Negative	45-54 yrs	New		Yes	Susceptible	MTB												Susceptible	H_Data_Missing	NMDR	45-54 yrs
NCD	6_Mile	NCD-6 M129	6_MileD	Female		15-24 yrs	New		Yes	Susceptible	MTB												Susceptible	H_Data_Missing	NMDR	15-24 yrs
NCD	6_Mile	NCD-6 M130	6_MileD	Male	Negative	15-24 yrs	New		Yes	Susceptible	MTB												Susceptible	H_Data_Missing	NMDR	15-24 yrs
NCD	6_Mile	NCD-6 M131	6_MileD	Male	Negative	35-44 yrs	New		Yes	Susceptible	MTB												Susceptible	H_Data_Missing	NMDR	35-44 yrs
NCD	6_Mile	NCD-6 M132	6_MileD	Male		15-24 yrs	New		Yes	Susceptible	MTB												Susceptible	H_Data_Missing	NMDR	15-24 yrs
NCD	6_Mile	NCD-6 M133	6_MileD	Female	Negative	25-34 yrs	New		Yes	Susceptible	MTB												Susceptible	H_Data_Missing	NMDR	25-34 yrs
NCD	6_Mile	NCD-6 M134	6_MileE	Female	Negative	35-44 yrs	RT	Defaulted	Yes	Susceptible	MTB												Susceptible	H_Data_Missing	NMDR	35-44 yrs
NCD	6_Mile	NCD-6 M135	6_MileE	Male	Negative	15-24 yrs	New		Yes	Susceptible	MTB												Susceptible	H_Data_Missing	NMDR	15-24 yrs
NCD	6_Mile	NCD-6 M136	6_MileE	Female	Negative	25-34 yrs	New		Yes	Susceptible	MTB												Susceptible	H_Data_Missing	NMDR	25-34 yrs
NCD	6_Mile	NCD-6 M137	6_MileE	Male		15-24 yrs	New		Yes	Susceptible	MTB												Susceptible	H_Data_Missing	NMDR	15-24 yrs
NCD	6_Mile	NCD-6 M138	6_MileE	Female	Negative	15-24 yrs	New		Yes	Susceptible	MTB												Susceptible	H_Data_Missing	NMDR	15-24 yrs
NCD	6_Mile	NCD-6 M139	6_MileE	Female	Negative	25-34 yrs	New		Yes	Susceptible	MTB												Susceptible	H_Data_Missing	NMDR	25-34 yrs
NCD	6_Mile	NCD-6 M140	6_MileE	Male	Negative	15-24 yrs	New		Yes	Susceptible	MTB												Susceptible	H_Data_Missing	NMDR	15-24 yrs
NCD	6_Mile	NCD-6 M141	6_MileE	Male	Negative	45-54 yrs	RT	Failed_RT	Yes	Resistant	MTB												Resistant	H_Data_Missing		45-54 yrs
NCD	6_Mile	NCD-6 M142	6_MileE	Male	Positive	25-34 yrs	RT	Defaulted	Yes	Susceptible	MTB												Susceptible	H_Data_Missing	NMDR	25-34 yrs
NCD	6_Mile	NCD-6 M143	6_MileE	Female	Negative	15-24 yrs	RT	Defaulted	Yes	Resistant	MTB	Susceptible		Resistant	Susceptible	Susceptible		Susceptible	Susceptible		Resistant	Susceptible	Resistant	Complete_RIF_H_Data_MDR	MDR	15-24 yrs
NCD	6_Mile	NCD-6 M144	6_MileE	Female		55-64 yrs	RT	Cured	Yes	Susceptible	MTB												Susceptible	H_Data_Missing	NMDR	55-68 yrs
NCD	6_Mile	NCD-6 M145	6_MileE	Female	Negative	25-34 yrs	New		Yes	Susceptible	MTB												Susceptible	H_Data_Missing	NMDR	25-34 yrs
NCD	6_Mile	NCD-6 M147	6_MileE	Female	Negative	35-44 yrs	New		Yes	Susceptible	MTB												Susceptible	H_Data_Missing	NMDR	35-44 yrs
NCD	6_Mile	NCD-6 M148	6_MileE	Female	Negative	35-44 yrs	New		Yes	Susceptible	MTB												Susceptible	H_Data_Missing	NMDR	35-44 yrs
NCD	6_Mile	NCD-6 M149	6_MileE	Female		15-24 yrs	New		Yes	Susceptible	MTB												Susceptible	H_Data_Missing	NMDR	15-24 yrs
NCD	6_Mile	NCD-6 M150	6_MileE	Male	Negative	15-24 yrs	New		Yes	Susceptible	MTB												Susceptible	H_Data_Missing	NMDR	15-24 yrs
NCD	6_Mile	NCD-6 M151	6_MileE	Male	Negative	45-54 yrs	New		Yes	Susceptible	MTB												Susceptible	H_Data_Missing	NMDR	45-54 yrs
NCD	6_Mile	NCD-6 M152	6_MileE	Male	Negative	15-24 yrs	New		Yes	Susceptible	MTB												Susceptible	H_Data_Missing	NMDR	15-24 yrs
NCD	6_Mile	NCD-6 M153	6_MileE	Female		25-34 yrs	New		Yes	Susceptible	MTB												Susceptible	H_Data_Missing	NMDR	25-34 yrs
NCD	6_Mile	NCD-6 M154	6_MileE	Male		55-64 yrs	New		Yes	Susceptible	MTB												Susceptible	H_Data_Missing	NMDR	55-68 yrs
NCD	6_Mile	NCD-6 M155	6_MileE	Female		15-24 yrs	New		Yes	Susceptible	MTB												Susceptible	H_Data_Missing	NMDR	15-24 yrs
NCD	6_Mile	NCD-6 M156	6_MileE	Female		15-24 yrs	New		Yes	Susceptible	MTB												Susceptible	H_Data_Missing	NMDR	15-24 yrs
NCD	6_Mile	NCD-6 M157	6_MileE	Male		35-44 yrs	New		Yes	Susceptible	MTB												Susceptible	H_Data_Missing	NMDR	35-44 yrs
NCD	6_Mile	NCD-6 M158	6_MileE	Female		15-24 yrs	New		Yes	Susceptible	MTB												Susceptible	H_Data_Missing	NMDR	15-24 yrs
NCD	6_Mile	NCD-6 M159	6_MileE	Male		15-24 yrs	New		Yes	Susceptible	MTB												Susceptible	H_Data_Missing	NMDR	15-24 yrs
NCD	6_Mile	NCD-6 M160	6_MileE	Male		15-24 yrs	New		Yes	Susceptible	MTB												Susceptible	H_Data_Missing	NMDR	15-24 yrs
NCD	6_Mile	NCD-6 M161	6_MileE	Female		35-44 yrs	New		Yes	Susceptible	MTB												Susceptible	H_Data_Missing	NMDR	35-44 yrs
NCD	6_Mile	NCD-6 M162	6_MileE	Female		25-34 yrs	New		Yes	Susceptible	MTB												Susceptible	H_Data_Missing	NMDR	25-34 yrs
NCD	9_Mile	NCD-9 M001	9_Mile	Male	Negative	45-54 yrs	RT	Defaulted	Yes	Resistant	MTB	Susceptible		Resistant	Susceptible	Susceptible		Susceptible	Susceptible		Susceptible	Susceptible	Resistant	Complete_RIF_H_Data_MDR	MDR	45-54 yrs
NCD	9_Mile	NCD-9 M002	9_Mile	Male		15-24 yrs	New		Yes	Susceptible	MTB												Susceptible	H_Data_Missing	NMDR	15-24 yrs
NCD	9_Mile	NCD-9 M003	9_Mile	Female	Negative	45-54 yrs	RT	Failed_New	Yes	Susceptible	MTB												Susceptible	H_Data_Missing	NMDR	45-54 yrs
NCD	9_Mile	NCD-9 M006	9_Mile	Male		25-34 yrs	RT	Cured	Yes	Susceptible	MTB												Susceptible	H_Data_Missing	NMDR	25-34 yrs
NCD	9_Mile	NCD-9 M007	9_Mile	Male		15-24 yrs	New		Yes	Susceptible	MTB												Susceptible	H_Data_Missing	NMDR	15-24 yrs
NCD	9_Mile	NCD-9 M008	9_Mile	Male		15-24 yrs	New		Yes	Susceptible	MTB												Susceptible	H_Data_Missing	NMDR	15-24 yrs
NCD	9_Mile	NCD-9 M009	9_Mile	Male	Negative	25-34 yrs	New		Yes	Susceptible	MTB												Susceptible	H_Data_Missing	NMDR	25-34 yrs
NCD	9_Mile	NCD-9 M010	9_Mile	Female		15-24 yrs	New		Yes	Susceptible	MTB												Susceptible	H_Data_Missing	NMDR	15-24 yrs
NCD	9_Mile	NCD-9 M012	9_Mile	Male	Negative	15-24 yrs	New		Yes	Susceptible	MTB												Susceptible	H_Data_Missing	NMDR	15-24 yrs
NCD	9_Mile	NCD-9 M013	9_Mile	Male		45-54 yrs	New		Yes	Susceptible	MTB												Susceptible	H_Data_Missing	NMDR	45-54 yrs
NCD	9_Mile	NCD-9 M014	9_Mile	Male	Negative	25-34 yrs	New		Yes	Susceptible	MTB												Susceptible	H_Data_Missing	NMDR	25-34 yrs
NCD	9_Mile	NCD-9 M015	9_Mile	Female		15-24 yrs	New		Yes	Susceptible	MTB												Susceptible	H_Data_Missing	NMDR	15-24 yrs
NCD	9_Mile	NCD-9 M016	9_Mile	Male		15-24 yrs	New		Yes	Susceptible	MTB												Susceptible	H_Data_Missing	NMDR	15-24 yrs
NCD	9_Mile	NCD-9 M018	9_Mile	Female	Negative	15-24 yrs	New		Yes	Susceptible	MTB												Susceptible	H_Data_Missing	NMDR	15-24 yrs
NCD	9_Mile	NCD-9 M019	9_Mile	Male	Negative	15-24 yrs	New		Yes	Susceptible	MTB												Susceptible	H_Data_Missing	NMDR	15-24 yrs
NCD	9_Mile	NCD-9 M020	9_Mile	Female		35-44 yrs	New		Yes	Susceptible	MTB												Susceptible	H_Data_Missing	NMDR	35-44 yrs
NCD	9_Mile	NCD-9 M021	9_Mile	Female		0-14 yrs	New		Yes	Susceptible	MTB												Susceptible	H_Data_Missing	NMDR	0-14 yrs
NCD	9_Mile	NCD-9 M022	9_Mile	Male	Negative	15-24 yrs	New		Yes	Susceptible	MTB												Susceptible	H_Data_Missing	NMDR	15-24 yrs
NCD	9_Mile	NCD-9 M023	9_Mile	Female		35-44 yrs	New		Yes	Susceptible	MTB												Susceptible	H_Data_Missing	NMDR	35-44 yrs
NCD	9_Mile	NCD-9 M024	9_Mile	Male		25-34 yrs	RT	Other_Unknown	Yes	Susceptible	MTB												Susceptible	H_Data_Missing	NMDR	25-34 yrs
NCD	9_Mile	NCD-9 M026	9_Mile	Female	Negative	35-44 yrs	RT	Cured	Yes	Susceptible	MTB												Susceptible	H_Data_Missing	NMDR	35-44 yrs
NCD	9_Mile	NCD-9 M027	9_Mile	Female	Negative	15-24 yrs	New		Yes	Susceptible	MTB												Susceptible	H_Data_Missing	NMDR	15-24 yrs
NCD	9_Mile	NCD-9 M028	9_Mile	Female	Negative	15-24 yrs	RT	Cured	Yes	Susceptible	MTB												Susceptible	H_Data_Missing	NMDR	15-24 yrs
NCD	9_Mile	NCD-9 M029	9_Mile	Male	Negative	15-24 yrs	New		Yes	Susceptible	MTB												Susceptible	H_Data_Missing	NMDR	15-24 yrs
NCD	9_Mile	NCD-9 M030	9_Mile	Male		15-24 yrs	New		Yes	Susceptible	MTB												Susceptible	H_Data_Missing	NMDR	15-24 yrs
NCD	9_Mile	NCD-9 M031	9_Mile	Male	Negative	15-24 yrs	New		Yes	Susceptible	MTB												Susceptible	H_Data_Missing	NMDR	15-24 yrs
NCD	9_Mile	NCD-9 M032	9_Mile	Female		15-24 yrs	New		Yes	Susceptible	MTB												Susceptible	H_Data_Missing	NMDR	15-24 yrs
NCD	9_Mile	NCD-9 M033	9_Mile	Female	Negative	15-24 yrs	New		Yes	Susceptible	MTB												Susceptible	H_Data_Missing	NMDR	15-24 yrs
NCD	9_Mile	NCD-9 M034	9_Mile	Female	Negative	15-24 yrs	New		Yes	Susceptible	MTB												Susceptible	H_Data_Missing	NMDR	15-24 yrs
NCD	9_Mile	NCD-9 M036	9_Mile	Female	Negative	35-44 yrs	RT	Failed_RT	Yes	Susceptible	MTB												Susceptible	H_Data_Missing	NMDR	35-44 yrs
NCD	9_Mile	NCD-9 M038	9_Mile	Male		15-24 yrs	New		Yes	Susceptible	MTB												Susceptible	H_Data_Missing	NMDR	15-24 yrs
NCD	9_Mile	NCD-9 M040	9_Mile	Female		15-24 yrs	New		Yes	Susceptible	MTB												Susceptible	H_Data_Missing	NMDR	15-24 yrs
NCD	9_Mile	NCD-9 M041	9_Mile	Female		15-24 yrs	New		Yes	Susceptible	MTB												Susceptible	H_Data_Missing	NMDR	15-24 yrs
NCD	9_Mile	NCD-9 M042	9_Mile	Female		15-24 yrs	New		Yes	Resistant	MTB	Susceptible		Resistant	Susceptible	Susceptible		Susceptible	Susceptible		Susceptible	Susceptible	Resistant	Complete_RIF_H_Data_MDR	MDR	15-24 yrs
NCD	9_Mile	NCD-9 M043	9_Mile	Female		15-24 yrs	New		Yes	Susceptible	MTB												Susceptible	H_Data_Missing	NMDR	15-24 yrs
NCD	9_Mile	NCD-9 M044	9_Mile	Female		25-34 yrs	New		Yes	Susceptible	MTB												Susceptible	H_Data_Missing	NMDR	25-34 yrs
NCD	9_Mile	NCD-9 M045	9_Mile	Male		25-34 yrs	New		Yes	Susceptible	MTB												Susceptible	H_Data_Missing	NMDR	25-34 yrs
NCD	9_Mile	NCD-9 M046	9_Mile	Male		25-34 yrs	New		Yes	Susceptible	MTB												Susceptible	H_Data_Missing	NMDR	25-34 yrs
NCD	9_Mile	NCD-9 M047	9_Mile	Male		25-34 yrs	New		Yes	Susceptible	MTB												Susceptible	H_Data_Missing	NMDR	25-34 yrs
NCD	9_Mile	NCD-9 M048	9_Mile	Male		15-24 yrs	New		Yes	Susceptible	MTB												Susceptible	H_Data_Missing	NMDR	15-24 yrs
NCD	9_Mile	NCD-9 M049	9_Mile	Female		15-24 yrs	New		Yes	Susceptible	MTB												Susceptible	H_Data_Missing	NMDR	15-24 yrs
NCD	Badili	NCD-Bad001	Badili	Female		15-24 yrs	RT	Defaulted	Yes	Susceptible	MTB												Susceptible	H_Data_Missing	NMDR	15-24 yrs
NCD	Badili	NCD-Bad006	Badili	Female	Negative	25-34 yrs	RT	Defaulted	Yes	Susceptible	MTB												Susceptible	H_Data_Missing	NMDR	25-34 yrs
NCD	Badili	NCD-Bad008	Badili	Female		15-24 yrs	RT	Cured	Yes	Susceptible	MTB												Susceptible	H_Data_Missing	NMDR	15-24 yrs
NCD	Badili	NCD-Bad009	Badili	Male	Positive	35-44 yrs	New		Yes	Resistant	MTB	Susceptible		Resistant	Susceptible	Susceptible		Susceptible	Susceptible		Resistant	Susceptible	Resistant	Complete_RIF_H_Data_MDR	MDR	35-44 yrs
NCD	Badili	NCD-Bad010	Badili	Female		15-24 yrs	New		Yes	Susceptible	MTB												Susceptible	H_Data_Missing	NMDR	15-24 yrs
NCD	Badili	NCD-Bad013	Badili	Female		0-14 yrs	New		Yes	Susceptible	MTB												Susceptible	H_Data_Missing	NMDR	0-14 yrs
NCD	Badili	NCD-Bad017	Badili	Female		45-54 yrs	RT	Other_Unknown	Yes	Susceptible	MTB												Susceptible	H_Data_Missing	NMDR	45-54 yrs
NCD	Badili	NCD-Bad018	Badili	Male		15-24 yrs	New		Yes	Susceptible	MTB												Susceptible	H_Data_Missing	NMDR	15-24 yrs
NCD	Badili	NCD-Bad019	Badili	Female		35-44 yrs	New		Yes	Resistant	MTB	Susceptible		Resistant	Susceptible	Susceptible		Susceptible	Susceptible		Susceptible	Susceptible	Resistant	Complete_RIF_H_Data_MDR	MDR	35-44 yrs
NCD	Badili	NCD-Bad020	Badili	Male		35-44 yrs	New		Yes	Susceptible	MTB												Susceptible	H_Data_Missing	NMDR	35-44 yrs
NCD	Badili	NCD-Bad022	Badili	Female		15-24 yrs	New		Yes	Susceptible	MTB												Susceptible	H_Data_Missing	NMDR	15-24 yrs
NCD	Badili	NCD-Bad023	Badili	Female	Negative	15-24 yrs	RT	Defaulted	Yes	Resistant	MTB	Resistant		Resistant	Susceptible	Susceptible		Susceptible	Susceptible		Susceptible	Susceptible	Resistant	Complete_RIF_H_Data_MDR	MDR	15-24 yrs
NCD	Badili	NCD-Bad025	Badili	Male	Negative	35-44 yrs	New		Yes	Susceptible	MTB												Susceptible	H_Data_Missing	NMDR	35-44 yrs
NCD	Badili	NCD-Bad026	Badili	Male		15-24 yrs	New		Yes	Susceptible	MTB												Susceptible	H_Data_Missing	NMDR	15-24 yrs
NCD	Badili	NCD-Bad027	Badili	Female		15-24 yrs	New		Yes	Susceptible	MTB												Susceptible	H_Data_Missing	NMDR	15-24 yrs
NCD	Badili	NCD-Bad028	Badili	Male		15-24 yrs	New		Yes	Susceptible	MTB												Susceptible	H_Data_Missing	NMDR	15-24 yrs
NCD	Badili	NCD-Bad029	Badili	Female		25-34 yrs	New		Yes	Susceptible	MTB												Susceptible	H_Data_Missing	NMDR	25-34 yrs
NCD	Badili	NCD-Bad030	Badili	Female		15-24 yrs	New		Yes	Susceptible	MTB												Susceptible	H_Data_Missing	NMDR	15-24 yrs
NCD	Badili	NCD-Bad031	Badili	Male		15-24 yrs	New		Yes	Susceptible	MTB												Susceptible	H_Data_Missing	NMDR	15-24 yrs
NCD	Badili	NCD-Bad032	Badili	Female		35-44 yrs	New		Yes	Susceptible	MTB												Susceptible	H_Data_Missing	NMDR	35-44 yrs
NCD	Badili	NCD-Bad033	Badili	Female		25-34 yrs	New		Yes	Susceptible	MTB												Susceptible	H_Data_Missing	NMDR	25-34 yrs
NCD	Badili	NCD-Bad034	Badili	Male		15-24 yrs	New		Yes	Susceptible	MTB												Susceptible	H_Data_Missing	NMDR	15-24 yrs
NCD	Badili	NCD-Bad035	Badili	Female		15-24 yrs	New		Yes	Susceptible	MTB												Susceptible	H_Data_Missing	NMDR	15-24 yrs
NCD	Badili	NCD-Bad036	Badili	Male		15-24 yrs	New		Yes	Susceptible	MTB												Susceptible	H_Data_Missing	NMDR	15-24 yrs
NCD	Badili	NCD-Bad037	Badili	Female		15-24 yrs	New		Yes	Susceptible	MTB												Susceptible	H_Data_Missing	NMDR	15-24 yrs
NCD	Badili	NCD-Bad038	Badili	Male		15-24 yrs	New		Yes	Susceptible	MTB												Susceptible	H_Data_Missing	NMDR	15-24 yrs
NCD	Badili	NCD-Bad039	Badili	Female		25-34 yrs	New		Yes	Susceptible	MTB												Susceptible	H_Data_Missing	NMDR	25-34 yrs
NCD	Badili	NCD-Bad040	Badili	Male	Negative	35-44 yrs	New		Yes	Susceptible	MTB												Susceptible	H_Data_Missing	NMDR	35-44 yrs
NCD	Badili	NCD-Bad041	Badili	Female		15-24 yrs	New		Yes	Susceptible	MTB												Susceptible	H_Data_Missing	NMDR	15-24 yrs
NCD	Badili	NCD-Bad042	Badili	Female		15-24 yrs	New		Yes	Susceptible	MTB												Susceptible	H_Data_Missing	NMDR	15-24 yrs
NCD	Badili	NCD-Bad043	Badili	Female		15-24 yrs	New		Yes	Susceptible	MTB												Susceptible	H_Data_Missing	NMDR	15-24 yrs
NCD	Gerehu	NCD-Ger001	GerehuA	Male	Negative	25-34 yrs	RT	Defaulted	Yes	Susceptible	MTB												Susceptible	H_Data_Missing	NMDR	25-34 yrs
NCD	Gerehu	NCD-Ger004	GerehuA	Male		25-34 yrs	New		Yes	Susceptible	MTB												Susceptible	H_Data_Missing	NMDR	25-34 yrs
NCD	Gerehu	NCD-Ger007	GerehuA	Female		25-34 yrs	New		Yes	Susceptible	MTB												Susceptible	H_Data_Missing	NMDR	25-34 yrs
NCD	Gerehu	NCD-Ger008	GerehuA	Female		15-24 yrs	RT	Defaulted	Yes	Resistant	MTB	Susceptible		Resistant	Susceptible	Susceptible		Susceptible	Susceptible		Susceptible	Susceptible	Resistant	Complete_RIF_H_Data_MDR	MDR	15-24 yrs
NCD	Gerehu	NCD-Ger009	GerehuA	Female		25-34 yrs	New		Yes	Susceptible	MTB												Susceptible	H_Data_Missing	NMDR	25-34 yrs
NCD	Gerehu	NCD-Ger010	GerehuA	Female		15-24 yrs	New		Yes	Susceptible	MTB												Susceptible	H_Data_Missing	NMDR	15-24 yrs
NCD	Gerehu	NCD-Ger011	GerehuA	Female		15-24 yrs	New		Yes	Susceptible	MTB												Susceptible	H_Data_Missing	NMDR	15-24 yrs
NCD	Gerehu	NCD-Ger013	GerehuA	Male		45-54 yrs	New		Yes	Susceptible	MTB												Susceptible	H_Data_Missing	NMDR	45-54 yrs
NCD	Gerehu	NCD-Ger015	GerehuA	Male		35-44 yrs	New		Yes	Susceptible	MTB												Susceptible	H_Data_Missing	NMDR	35-44 yrs
NCD	Gerehu	NCD-Ger016	GerehuA	Male	Negative	25-34 yrs	New		Yes	Susceptible	MTB												Susceptible	H_Data_Missing	NMDR	25-34 yrs
NCD	Gerehu	NCD-Ger017	GerehuA	Female		15-24 yrs	New		Yes	Susceptible	MTB												Susceptible	H_Data_Missing	NMDR	15-24 yrs
NCD	Gerehu	NCD-Ger018	GerehuA	Male		15-24 yrs	New		Yes	Susceptible	MTB												Susceptible	H_Data_Missing	NMDR	15-24 yrs
NCD	Gerehu	NCD-Ger019	GerehuA	Male		15-24 yrs	New		Yes	Susceptible	MTB												Susceptible	H_Data_Missing	NMDR	15-24 yrs
NCD	Gerehu	NCD-Ger020	GerehuA	Male		25-34 yrs	New		Yes	Susceptible	MTB												Susceptible	H_Data_Missing	NMDR	25-34 yrs
NCD	Gerehu	NCD-Ger021	GerehuA	Male		55-64 yrs	RT	Cured	Yes	Resistant	MTB	Susceptible		Susceptible	Susceptible	Susceptible		Susceptible	Susceptible		Susceptible	Susceptible	Resistant	Complete_RIF_H_Data_NMDR	NMDR	55-68 yrs
NCD	Gerehu	NCD-Ger022	GerehuA	Male		25-34 yrs	New		Yes	Susceptible	MTB												Susceptible	H_Data_Missing	NMDR	25-34 yrs
NCD	Gerehu	NCD-Ger023	GerehuA	Female		25-34 yrs	RT	Defaulted	Yes	Resistant	MTB	Susceptible		Resistant	Resistant	Resistant		Resistant	Resistant		Resistant	Susceptible	Resistant	Complete_RIF_H_Data_MDR	MDR	25-34 yrs
NCD	Gerehu	NCD-Ger024	GerehuA	Male		15-24 yrs	New		Yes	Susceptible	MTB												Susceptible	H_Data_Missing	NMDR	15-24 yrs
NCD	Gerehu	NCD-Ger025	GerehuA	Male	Positive	15-24 yrs	New		Yes	Susceptible	MTB												Susceptible	H_Data_Missing	NMDR	15-24 yrs
NCD	Gerehu	NCD-Ger026	GerehuA	Male		35-44 yrs	New		Yes	Susceptible	MTB												Susceptible	H_Data_Missing	NMDR	35-44 yrs
NCD	Gerehu	NCD-Ger027	GerehuA	Male	Negative	15-24 yrs	New		Yes	Susceptible	MTB												Susceptible	H_Data_Missing	NMDR	15-24 yrs
NCD	Gerehu	NCD-Ger028	GerehuA	Male	Negative	35-44 yrs	New		Yes	Susceptible	MTB												Susceptible	H_Data_Missing	NMDR	35-44 yrs
NCD	Gerehu	NCD-Ger029	GerehuA	Male		15-24 yrs	New		Yes	Susceptible	MTB												Susceptible	H_Data_Missing	NMDR	15-24 yrs
NCD	Gerehu	NCD-Ger030	GerehuA	Male		15-24 yrs	New		Yes	Susceptible	MTB												Susceptible	H_Data_Missing	NMDR	15-24 yrs
NCD	Gerehu	NCD-Ger031	GerehuA	Male		15-24 yrs	New		Yes	Susceptible	MTB												Susceptible	H_Data_Missing	NMDR	15-24 yrs
NCD	Gerehu	NCD-Ger032	GerehuB	Male		55-64 yrs	New		Yes	Susceptible	MTB												Susceptible	H_Data_Missing	NMDR	55-68 yrs
NCD	Gerehu	NCD-Ger033	GerehuB	Female		25-34 yrs	New		Yes	Susceptible	MTB												Susceptible	H_Data_Missing	NMDR	25-34 yrs
NCD	Gerehu	NCD-Ger034	GerehuB	Female		15-24 yrs	RT	Other_Unknown	Yes	Susceptible	MTB												Susceptible	H_Data_Missing	NMDR	15-24 yrs
NCD	Gerehu	NCD-Ger035	GerehuB	Male	Negative	15-24 yrs	RT	Failed_New	Yes	Resistant	MTB	Susceptible		Resistant	Susceptible	Susceptible		Susceptible	Susceptible		Susceptible	Susceptible	Resistant	Complete_RIF_H_Data_MDR	MDR	15-24 yrs
NCD	Gerehu	NCD-Ger036	GerehuB	Male		25-34 yrs	New		Yes	Susceptible	MTB												Susceptible	H_Data_Missing	NMDR	25-34 yrs
NCD	Gerehu	NCD-Ger037	GerehuB	Female		35-44 yrs	RT	Defaulted	Yes	Susceptible	MTB												Susceptible	H_Data_Missing	NMDR	35-44 yrs
NCD	Gerehu	NCD-Ger038	GerehuB	Male	Negative	35-44 yrs	New		Yes	Susceptible	MTB												Susceptible	H_Data_Missing	NMDR	35-44 yrs
NCD	Gerehu	NCD-Ger039	GerehuB	Female	Positive	15-24 yrs	RT	Defaulted	Yes	Susceptible	MTB												Susceptible	H_Data_Missing	NMDR	15-24 yrs
NCD	Gerehu	NCD-Ger040	GerehuB	Female	Positive	25-34 yrs	New		Yes	Susceptible	MTB												Susceptible	H_Data_Missing	NMDR	25-34 yrs
NCD	Gerehu	NCD-Ger041	GerehuB	Male	Negative	15-24 yrs	New		Yes	Susceptible	MTB												Susceptible	H_Data_Missing	NMDR	15-24 yrs
NCD	Gerehu	NCD-Ger042	GerehuB	Male	Negative	15-24 yrs	New		Yes	Susceptible	MTB												Susceptible	H_Data_Missing	NMDR	15-24 yrs
NCD	Gerehu	NCD-Ger043	GerehuB	Female		0-14 yrs	New		Yes	Susceptible	MTB												Susceptible	H_Data_Missing	NMDR	0-14 yrs
NCD	Gerehu	NCD-Ger044	GerehuB	Female	Negative	25-34 yrs	New		Yes	Susceptible	MTB												Susceptible	H_Data_Missing	NMDR	25-34 yrs
NCD	Gerehu	NCD-Ger045	GerehuB	Male	Negative	25-34 yrs	New		Yes	Susceptible	MTB												Susceptible	H_Data_Missing	NMDR	25-34 yrs
NCD	Gerehu	NCD-Ger046	GerehuB	Female		25-34 yrs	New		Yes	Susceptible	MTB												Susceptible	H_Data_Missing	NMDR	25-34 yrs
NCD	Gerehu	NCD-Ger047	GerehuB	Male		15-24 yrs	New		Yes	Susceptible	MTB												Susceptible	H_Data_Missing	NMDR	15-24 yrs
NCD	Gerehu	NCD-Ger048	GerehuB	Female		15-24 yrs	New		Yes	Susceptible	MTB												Susceptible	H_Data_Missing	NMDR	15-24 yrs
NCD	Gerehu	NCD-Ger050	GerehuB	Male	Negative	25-34 yrs	New		Yes	Susceptible	MTB												Susceptible	H_Data_Missing	NMDR	25-34 yrs
NCD	Gerehu	NCD-Ger051	GerehuB	Female	Negative	25-34 yrs	New		Yes	Susceptible	MTB												Susceptible	H_Data_Missing	NMDR	25-34 yrs
NCD	Gerehu	NCD-Ger052	GerehuB	Female	Negative	25-34 yrs	New		Yes	Susceptible	MTB												Susceptible	H_Data_Missing	NMDR	25-34 yrs
NCD	Gerehu	NCD-Ger053	GerehuB	Male		25-34 yrs	New		Yes	Susceptible	MTB												Susceptible	H_Data_Missing	NMDR	25-34 yrs
NCD	Gerehu	NCD-Ger054	GerehuB	Male	Negative	15-24 yrs	New		Yes	Susceptible	MTB												Susceptible	H_Data_Missing	NMDR	15-24 yrs
NCD	Gerehu	NCD-Ger055	GerehuB	Male	Negative	25-34 yrs	New		Yes	Susceptible	MTB												Susceptible	H_Data_Missing	NMDR	25-34 yrs
NCD	Gerehu	NCD-Ger056	GerehuB	Female	Negative	15-24 yrs	New		Yes	Susceptible	MTB												Susceptible	H_Data_Missing	NMDR	15-24 yrs
NCD	Gerehu	NCD-Ger057	GerehuB	Male		15-24 yrs	New		Yes	Susceptible	MTB												Susceptible	H_Data_Missing	NMDR	15-24 yrs
NCD	Gerehu	NCD-Ger058	GerehuC	Male		25-34 yrs	New		Yes	Susceptible	MTB												Susceptible	H_Data_Missing	NMDR	25-34 yrs
NCD	Gerehu	NCD-Ger059	GerehuC	Female	Positive	25-34 yrs	New		Yes	Susceptible	MTB												Susceptible	H_Data_Missing	NMDR	25-34 yrs
NCD	Gerehu	NCD-Ger060	GerehuC	Female	Negative	35-44 yrs	New		Yes	Susceptible	MTB												Susceptible	H_Data_Missing	NMDR	35-44 yrs
NCD	Gerehu	NCD-Ger061	GerehuC	Female	Negative	25-34 yrs	New		Yes	Susceptible	MTB												Susceptible	H_Data_Missing	NMDR	25-34 yrs
NCD	Gerehu	NCD-Ger062	GerehuC	Female	Positive	15-24 yrs	New		Yes	Susceptible	MTB												Susceptible	H_Data_Missing	NMDR	15-24 yrs
NCD	Gerehu	NCD-Ger063	GerehuC	Male		25-34 yrs	New		Yes	Susceptible	MTB												Susceptible	H_Data_Missing	NMDR	25-34 yrs
NCD	Gerehu	NCD-Ger064	GerehuC	Male		25-34 yrs	New		Yes	Susceptible	MTB												Susceptible	H_Data_Missing	NMDR	25-34 yrs
NCD	Gerehu	NCD-Ger065	GerehuC	Male		25-34 yrs	New		Yes	Susceptible	MTB												Susceptible	H_Data_Missing	NMDR	25-34 yrs
NCD	Gerehu	NCD-Ger066	GerehuC	Male	Negative	15-24 yrs	New		Yes	Susceptible	MTB												Susceptible	H_Data_Missing	NMDR	15-24 yrs
NCD	Gerehu	NCD-Ger067	GerehuC	Male	Negative	25-34 yrs	RT	Failed_New	Yes	Susceptible	MTB												Susceptible	H_Data_Missing	NMDR	25-34 yrs
NCD	Gerehu	NCD-Ger068	GerehuC	Male	Negative	45-54 yrs	New		Yes	Susceptible	MTB												Susceptible	H_Data_Missing	NMDR	45-54 yrs
NCD	Gerehu	NCD-Ger069	GerehuC	Male	Negative	25-34 yrs	New		Yes	Susceptible	MTB												Susceptible	H_Data_Missing	NMDR	25-34 yrs
NCD	Gerehu	NCD-Ger070	GerehuC	Male	Negative	35-44 yrs	RT	Failed_New	Yes	Susceptible	MTB												Susceptible	H_Data_Missing	NMDR	35-44 yrs
NCD	Gerehu	NCD-Ger071	GerehuC	Female	Negative	15-24 yrs	New		Yes	Susceptible	MTB												Susceptible	H_Data_Missing	NMDR	15-24 yrs
NCD	Gerehu	NCD-Ger072	GerehuC	Male		55-64 yrs	New		Yes	Susceptible	MTB												Susceptible	H_Data_Missing	NMDR	55-68 yrs
NCD	Gerehu	NCD-Ger073	GerehuC	Female		25-34 yrs	New		Yes	Susceptible	MTB												Susceptible	H_Data_Missing	NMDR	25-34 yrs
NCD	Gerehu	NCD-Ger074	GerehuC	Female		25-34 yrs	New		Yes	Susceptible	MTB												Susceptible	H_Data_Missing	NMDR	25-34 yrs
NCD	Gerehu	NCD-Ger075	GerehuC	Male		45-54 yrs	New		Yes	Susceptible	MTB												Susceptible	H_Data_Missing	NMDR	45-54 yrs
NCD	Gerehu	NCD-Ger076	GerehuC	Male		25-34 yrs	New		Yes	Susceptible	MTB												Susceptible	H_Data_Missing	NMDR	25-34 yrs
NCD	Gerehu	NCD-Ger077	GerehuC	Female		25-34 yrs	New		Yes	Susceptible	MTB												Susceptible	H_Data_Missing	NMDR	25-34 yrs
NCD	Gerehu	NCD-Ger078	GerehuC	Female		15-24 yrs	New		Yes	Susceptible	MTB												Susceptible	H_Data_Missing	NMDR	15-24 yrs
NCD	Gerehu	NCD-Ger079	GerehuC	Female		25-34 yrs	New		Yes	Susceptible	MTB												Susceptible	H_Data_Missing	NMDR	25-34 yrs
NCD	Gerehu	NCD-Ger080	GerehuC	Male		25-34 yrs	New		Yes	Susceptible	MTB												Susceptible	H_Data_Missing	NMDR	25-34 yrs
NCD	Gerehu	NCD-Ger081	GerehuC	Female		55-64 yrs	New		Yes	Susceptible	MTB												Susceptible	H_Data_Missing	NMDR	55-68 yrs
NCD	Gerehu	NCD-Ger082	GerehuC	Male		55-64 yrs	New		Yes	Susceptible	MTB												Susceptible	H_Data_Missing	NMDR	55-68 yrs
NCD	Gerehu	NCD-Ger083	GerehuD	Male		15-24 yrs	New		Yes	Susceptible	MTB												Susceptible	H_Data_Missing	NMDR	15-24 yrs
NCD	Gerehu	NCD-Ger084	GerehuD	Female		15-24 yrs	New		Yes	Susceptible	MTB												Susceptible	H_Data_Missing	NMDR	15-24 yrs
NCD	Gerehu	NCD-Ger085	GerehuD	Female		25-34 yrs	New		Yes	Susceptible	MTB												Susceptible	H_Data_Missing	NMDR	25-34 yrs
NCD	Gerehu	NCD-Ger086	GerehuD	Male		25-34 yrs	New		Yes	Susceptible	MTB												Susceptible	H_Data_Missing	NMDR	25-34 yrs
NCD	Gerehu	NCD-Ger087	GerehuD	Male		45-54 yrs	New		Yes	Susceptible	MTB												Susceptible	H_Data_Missing	NMDR	45-54 yrs
NCD	Gerehu	NCD-Ger088	GerehuD	Female		35-44 yrs	New		Yes	Resistant	MTB	Susceptible		Resistant	Susceptible	Susceptible		Resistant	Susceptible		Susceptible	Susceptible	Resistant	Complete_RIF_H_Data_MDR	MDR	35-44 yrs
NCD	Gerehu	NCD-Ger089	GerehuD	Male		25-34 yrs	New		Yes	Susceptible	MTB												Susceptible	H_Data_Missing	NMDR	25-34 yrs
NCD	Gerehu	NCD-Ger090	GerehuD	Female		25-34 yrs	New		Yes	Susceptible	MTB												Susceptible	H_Data_Missing	NMDR	25-34 yrs
NCD	Gerehu	NCD-Ger091	GerehuD	Male		35-44 yrs	New		Yes	Susceptible	MTB												Susceptible	H_Data_Missing	NMDR	35-44 yrs
NCD	Gerehu	NCD-Ger092	GerehuD	Male		15-24 yrs	New		Yes	Susceptible	MTB												Susceptible	H_Data_Missing	NMDR	15-24 yrs
NCD	Gerehu	NCD-Ger093	GerehuD	Female		55-64 yrs	New		Yes	Susceptible	MTB												Susceptible	H_Data_Missing	NMDR	55-68 yrs
NCD	Gerehu	NCD-Ger094	GerehuD	Male		15-24 yrs	New		Yes	Susceptible	MTB												Susceptible	H_Data_Missing	NMDR	15-24 yrs
NCD	Gerehu	NCD-Ger095	GerehuD	Male		15-24 yrs	New		Yes	Susceptible	MTB												Susceptible	H_Data_Missing	NMDR	15-24 yrs
NCD	Gerehu	NCD-Ger096	GerehuD	Female		25-34 yrs	New		Yes	Susceptible	MTB												Susceptible	H_Data_Missing	NMDR	25-34 yrs
NCD	Gerehu	NCD-Ger097	GerehuD	Male		15-24 yrs	New		Yes	Susceptible	MTB												Susceptible	H_Data_Missing	NMDR	15-24 yrs
NCD	Gerehu	NCD-Ger098	GerehuD	Female		15-24 yrs	New		Yes	Susceptible	MTB												Susceptible	H_Data_Missing	NMDR	15-24 yrs
NCD	Gerehu	NCD-Ger099	GerehuD	Male		25-34 yrs	New		Yes	Susceptible	MTB												Susceptible	H_Data_Missing	NMDR	25-34 yrs
NCD	Gerehu	NCD-Ger100	GerehuD	Female		55-64 yrs	New		Yes	Susceptible	MTB												Susceptible	H_Data_Missing	NMDR	55-68 yrs
NCD	Gerehu	NCD-Ger101	GerehuD	Male		25-34 yrs	New		Yes	Susceptible	MTB												Susceptible	H_Data_Missing	NMDR	25-34 yrs
NCD	Gerehu	NCD-Ger102	GerehuD	Male		35-44 yrs	New		Yes	Susceptible	MTB												Susceptible	H_Data_Missing	NMDR	35-44 yrs
NCD	Jomba	NCD-Ger103	Jomba	Male		15-24 yrs	New		Yes	Susceptible	MTB												Susceptible	H_Data_Missing	NMDR	15-24 yrs
NCD	Gerehu	NCD-Ger104	GerehuD	Female		15-24 yrs	New		Yes	Susceptible	MTB												Susceptible	H_Data_Missing	NMDR	15-24 yrs
NCD	Gerehu	NCD-Ger105	GerehuD	Male		25-34 yrs	New		Yes	Susceptible	MTB												Susceptible	H_Data_Missing	NMDR	25-34 yrs
NCD	Gerehu	NCD-Ger106	GerehuD	Female		15-24 yrs	New		Yes	Susceptible	MTB												Susceptible	H_Data_Missing	NMDR	15-24 yrs
NCD	Gerehu	NCD-Ger107	GerehuD	Male		15-24 yrs	New		Yes	Susceptible	MTB												Susceptible	H_Data_Missing	NMDR	15-24 yrs
NCD	Gerehu	NCD-Ger108	GerehuD	Female		15-24 yrs	New		Yes	Susceptible	MTB												Susceptible	H_Data_Missing	NMDR	15-24 yrs
NCD	Gerehu	NCD-Ger109	GerehuE	Female		25-34 yrs	New		Yes	Susceptible	MTB												Susceptible	H_Data_Missing	NMDR	25-34 yrs
NCD	Gerehu	NCD-Ger110	GerehuE	Female		15-24 yrs	New		Yes	Susceptible	MTB												Susceptible	H_Data_Missing	NMDR	15-24 yrs
NCD	Gerehu	NCD-Ger111	GerehuE	Male		25-34 yrs	New		Yes	Susceptible	MTB												Susceptible	H_Data_Missing	NMDR	25-34 yrs
NCD	Gerehu	NCD-Ger112	GerehuE	Male	Negative	15-24 yrs	New		Yes	Susceptible	MTB												Susceptible	H_Data_Missing	NMDR	15-24 yrs
NCD	Gerehu	NCD-Ger113	GerehuE	Female		15-24 yrs	New		Yes	Susceptible	MTB												Susceptible	H_Data_Missing	NMDR	15-24 yrs
NCD	Gerehu	NCD-Ger114	GerehuE	Male	Negative	35-44 yrs	New		Yes	Susceptible	MTB												Susceptible	H_Data_Missing	NMDR	35-44 yrs
NCD	Gerehu	NCD-Ger115	GerehuE	Male	Negative	15-24 yrs	New		Yes	Susceptible	MTB												Susceptible	H_Data_Missing	NMDR	15-24 yrs
NCD	Gerehu	NCD-Ger116	GerehuE	Male	Negative	45-54 yrs	New		Yes	Susceptible	MTB												Susceptible	H_Data_Missing	NMDR	45-54 yrs
NCD	Gerehu	NCD-Ger117	GerehuE	Male		25-34 yrs	New		Yes	Susceptible	MTB												Susceptible	H_Data_Missing	NMDR	25-34 yrs
NCD	Gerehu	NCD-Ger118	GerehuE	Female	Negative	25-34 yrs	New		Yes	Susceptible	MTB												Susceptible	H_Data_Missing	NMDR	25-34 yrs
NCD	Gerehu	NCD-Ger119	GerehuE	Female	Negative	15-24 yrs	New		Yes	Susceptible	MTB												Susceptible	H_Data_Missing	NMDR	15-24 yrs
NCD	Gerehu	NCD-Ger120	GerehuE	Female	Negative	15-24 yrs	New		Yes	Susceptible	MTB												Susceptible	H_Data_Missing	NMDR	15-24 yrs
NCD	Gerehu	NCD-Ger121	GerehuE	Male		15-24 yrs	New		Yes	Susceptible	MTB												Susceptible	H_Data_Missing	NMDR	15-24 yrs
NCD	Gerehu	NCD-Ger122	GerehuE	Female	Negative	25-34 yrs	New		Yes	Susceptible	MTB												Susceptible	H_Data_Missing	NMDR	25-34 yrs
NCD	Gerehu	NCD-Ger123	GerehuE	Male		15-24 yrs	New		Yes	Susceptible	MTB												Susceptible	H_Data_Missing	NMDR	15-24 yrs
NCD	Gerehu	NCD-Ger124	GerehuE	Male		25-34 yrs	New		Yes	Susceptible	MTB												Susceptible	H_Data_Missing	NMDR	25-34 yrs
NCD	Gerehu	NCD-Ger125	GerehuE	Female	Negative	15-24 yrs	New		Yes	Susceptible	MTB												Susceptible	H_Data_Missing	NMDR	15-24 yrs
NCD	Gerehu	NCD-Ger126	GerehuE	Female		15-24 yrs	New		Yes	Susceptible	MTB												Susceptible	H_Data_Missing	NMDR	15-24 yrs
NCD	Gerehu	NCD-Ger127	GerehuE	Female		15-24 yrs	New		Yes	Susceptible	MTB												Susceptible	H_Data_Missing	NMDR	15-24 yrs
NCD	Gerehu	NCD-Ger128	GerehuE	Male		15-24 yrs	New		Yes	Susceptible	MTB												Susceptible	H_Data_Missing	NMDR	15-24 yrs
NCD	Gerehu	NCD-Ger129	GerehuE	Female		15-24 yrs	New		Yes	Susceptible	MTB												Susceptible	H_Data_Missing	NMDR	15-24 yrs
NCD	Gerehu	NCD-Ger130	GerehuE	Female		15-24 yrs	New		Yes	Susceptible	MTB												Susceptible	H_Data_Missing	NMDR	15-24 yrs
NCD	Gerehu	NCD-Ger131	GerehuE	Female		25-34 yrs	New		Yes	Susceptible	MTB												Susceptible	H_Data_Missing	NMDR	25-34 yrs
NCD	Gerehu	NCD-Ger132	GerehuE	Male		25-34 yrs	New		Yes	Susceptible	MTB												Susceptible	H_Data_Missing	NMDR	25-34 yrs
NCD	Gerehu	NCD-Ger133	GerehuE	Female		25-34 yrs	New		Yes	Susceptible	MTB												Susceptible	H_Data_Missing	NMDR	25-34 yrs
NCD	Kilakila	NCD-Kil001	KilakilaA	Female		15-24 yrs	New		Yes	Susceptible	MTB												Susceptible	H_Data_Missing	NMDR	15-24 yrs
NCD	Kilakila	NCD-Kil002	KilakilaA	Female		15-24 yrs	New		Yes	Susceptible	MTB												Susceptible	H_Data_Missing	NMDR	15-24 yrs
NCD	Kilakila	NCD-Kil004	KilakilaA	Female		25-34 yrs	New		Yes	Susceptible	MTB												Susceptible	H_Data_Missing	NMDR	25-34 yrs
NCD	Kilakila	NCD-Kil005	KilakilaA	Female		25-34 yrs	RT	Defaulted	Yes	Susceptible	MTB												Susceptible	H_Data_Missing	NMDR	25-34 yrs
NCD	Kilakila	NCD-Kil006	KilakilaA	Male		55-64 yrs	New		Yes	Susceptible	MTB												Susceptible	H_Data_Missing	NMDR	55-68 yrs
NCD	Kilakila	NCD-Kil007	KilakilaA	Female		15-24 yrs	New		Yes	Susceptible	MTB												Susceptible	H_Data_Missing	NMDR	15-24 yrs
NCD	Kilakila	NCD-Kil012	KilakilaA	Female	Negative	15-24 yrs	RT	Defaulted	Yes	Resistant	MTB	Susceptible		Resistant	Susceptible	Susceptible		Susceptible	Susceptible		Resistant	Susceptible	Resistant	Complete_RIF_H_Data_MDR	MDR	15-24 yrs
NCD	Kilakila	NCD-Kil013	KilakilaA	Male		55-64 yrs	New		Yes	Susceptible	MTB												Susceptible	H_Data_Missing	NMDR	55-68 yrs
NCD	Kilakila	NCD-Kil015	KilakilaA	Male		25-34 yrs	New		Yes	Susceptible	MTB												Susceptible	H_Data_Missing	NMDR	25-34 yrs
NCD	Kilakila	NCD-Kil018	KilakilaA	Male		25-34 yrs	New		Yes	Susceptible	MTB												Susceptible	H_Data_Missing	NMDR	25-34 yrs
NCD	Kilakila	NCD-Kil019	KilakilaA	Male		25-34 yrs	New		Yes	Susceptible	MTB												Susceptible	H_Data_Missing	NMDR	25-34 yrs
NCD	Kilakila	NCD-Kil020	KilakilaA	Female		15-24 yrs	New		Yes	Susceptible	MTB												Susceptible	H_Data_Missing	NMDR	15-24 yrs
NCD	Kilakila	NCD-Kil024	KilakilaA	Male		45-54 yrs	RT	Defaulted	Yes	Susceptible	MTB												Susceptible	H_Data_Missing	NMDR	45-54 yrs
NCD	Kilakila	NCD-Kil026	KilakilaA	Male		55-64 yrs	RT	Other_Unknown	Yes	Resistant	MTB	Susceptible		Susceptible	Susceptible	Susceptible		Susceptible	Susceptible		Resistant	Susceptible	Resistant	Complete_RIF_H_Data_NMDR	NMDR	55-68 yrs
NCD	Kilakila	NCD-Kil027	KilakilaA	Male	Positive	25-34 yrs	New		Yes	Susceptible	MTB												Susceptible	H_Data_Missing	NMDR	25-34 yrs
NCD	Kilakila	NCD-Kil028	KilakilaA	Male		25-34 yrs	RT	Cured	Yes	Resistant	MTB	Susceptible		Susceptible	Susceptible	Susceptible		Susceptible	Susceptible		Susceptible	Susceptible	Resistant	Complete_RIF_H_Data_NMDR	NMDR	25-34 yrs
NCD	Kilakila	NCD-Kil029	KilakilaA	Male		15-24 yrs	New		Yes	Susceptible	MTB												Susceptible	H_Data_Missing	NMDR	15-24 yrs
NCD	Kilakila	NCD-Kil030	KilakilaA	Female		45-54 yrs	New		Yes	Susceptible	MTB												Susceptible	H_Data_Missing	NMDR	45-54 yrs
NCD	Kilakila	NCD-Kil031	KilakilaA	Female	Negative	25-34 yrs	New		Yes	Susceptible	MTB												Susceptible	H_Data_Missing	NMDR	25-34 yrs
NCD	Kilakila	NCD-Kil032	KilakilaA	Female		15-24 yrs	New		Yes	Susceptible	MTB												Susceptible	H_Data_Missing	NMDR	15-24 yrs
NCD	Kilakila	NCD-Kil035	KilakilaA	Male	Negative	15-24 yrs	New		Yes	Susceptible	MTB												Susceptible	H_Data_Missing	NMDR	15-24 yrs
NCD	Kilakila	NCD-Kil037	KilakilaA	Female		35-44 yrs	New		Yes	Susceptible	MTB												Susceptible	H_Data_Missing	NMDR	35-44 yrs
NCD	Kilakila	NCD-Kil040	KilakilaA	Male	Negative	0-14 yrs	New		Yes	Susceptible	MTB												Susceptible	H_Data_Missing	NMDR	0-14 yrs
NCD	Kilakila	NCD-Kil041	KilakilaA	Male		25-34 yrs	New		Yes	Susceptible	MTB												Susceptible	H_Data_Missing	NMDR	25-34 yrs
NCD	Kilakila	NCD-Kil042	KilakilaA	Male		25-34 yrs	New		Yes	Susceptible	MTB												Susceptible	H_Data_Missing	NMDR	25-34 yrs
NCD	Kilakila	NCD-Kil043	KilakilaA	Male		25-34 yrs	New		Yes	Susceptible	MTB												Susceptible	H_Data_Missing	NMDR	25-34 yrs
NCD	Kilakila	NCD-Kil044	KilakilaA	Male		15-24 yrs	New		Yes	Susceptible	MTB												Susceptible	H_Data_Missing	NMDR	15-24 yrs
NCD	Kilakila	NCD-Kil045	KilakilaA	Male		25-34 yrs	New		Yes	Susceptible	MTB												Susceptible	H_Data_Missing	NMDR	25-34 yrs
NCD	Kilakila	NCD-Kil046	KilakilaB	Female		15-24 yrs	New		Yes	Susceptible	MTB												Susceptible	H_Data_Missing	NMDR	15-24 yrs
NCD	Kilakila	NCD-Kil047	KilakilaB	Male		25-34 yrs	New		Yes	Susceptible	MTB												Susceptible	H_Data_Missing	NMDR	25-34 yrs
NCD	Kilakila	NCD-Kil048	KilakilaB	Male		35-44 yrs	New		Yes	Susceptible	MTB												Susceptible	H_Data_Missing	NMDR	35-44 yrs
NCD	Kilakila	NCD-Kil049	KilakilaB	Female		35-44 yrs	New		Yes	Susceptible	MTB												Susceptible	H_Data_Missing	NMDR	35-44 yrs
NCD	Kilakila	NCD-Kil050	KilakilaB	Male		25-34 yrs	New		Yes	Susceptible	MTB												Susceptible	H_Data_Missing	NMDR	25-34 yrs
NCD	Kilakila	NCD-Kil051	KilakilaB	Female		45-54 yrs	New		Yes	Susceptible	MTB												Susceptible	H_Data_Missing	NMDR	45-54 yrs
NCD	Kilakila	NCD-Kil052	KilakilaB	Female		25-34 yrs	New		Yes	Susceptible	MTB												Susceptible	H_Data_Missing	NMDR	25-34 yrs
NCD	Kilakila	NCD-Kil053	KilakilaB	Female		15-24 yrs	New		Yes	Susceptible	MTB												Susceptible	H_Data_Missing	NMDR	15-24 yrs
NCD	Kilakila	NCD-Kil054	KilakilaB	Male		25-34 yrs	New		Yes	Susceptible	MTB												Susceptible	H_Data_Missing	NMDR	25-34 yrs
NCD	Kilakila	NCD-Kil055	KilakilaB	Female		25-34 yrs	New		Yes	Susceptible	MTB												Susceptible	H_Data_Missing	NMDR	25-34 yrs
NCD	Kilakila	NCD-Kil056	KilakilaB	Female		25-34 yrs	New		Yes	Susceptible	MTB												Susceptible	H_Data_Missing	NMDR	25-34 yrs
NCD	Kilakila	NCD-Kil057	KilakilaB	Male		15-24 yrs	New		Yes	Susceptible	MTB												Susceptible	H_Data_Missing	NMDR	15-24 yrs
NCD	Kilakila	NCD-Kil058	KilakilaB	Male		15-24 yrs	RT	Defaulted	Yes	Susceptible	MTB												Susceptible	H_Data_Missing	NMDR	15-24 yrs
NCD	Kilakila	NCD-Kil059	KilakilaB	Male	Negative	25-34 yrs	New		Yes	Susceptible	MTB												Susceptible	H_Data_Missing	NMDR	25-34 yrs
NCD	Kilakila	NCD-Kil060	KilakilaB	Male	Negative	15-24 yrs	New		Yes	Susceptible	MTB												Susceptible	H_Data_Missing	NMDR	15-24 yrs
NCD	Kilakila	NCD-Kil061	KilakilaB	Male	Negative	25-34 yrs	RT	Defaulted	Yes	Susceptible	MTB												Susceptible	H_Data_Missing	NMDR	25-34 yrs
NCD	Kilakila	NCD-Kil062	KilakilaB	Female		25-34 yrs	New		Yes	Susceptible	MTB												Susceptible	H_Data_Missing	NMDR	25-34 yrs
NCD	Kilakila	NCD-Kil063	KilakilaB	Male		15-24 yrs	New		Yes	Susceptible	MTB												Susceptible	H_Data_Missing	NMDR	15-24 yrs
NCD	Kilakila	NCD-Kil064	KilakilaB	Male	Negative	15-24 yrs	New		Yes	Susceptible	MTB												Susceptible	H_Data_Missing	NMDR	15-24 yrs
NCD	Kilakila	NCD-Kil065	KilakilaB	Male		15-24 yrs	New		Yes	Susceptible	MTB												Susceptible	H_Data_Missing	NMDR	15-24 yrs
NCD	Kilakila	NCD-Kil066	KilakilaB	Female		15-24 yrs	New		Yes	Susceptible	MTB												Susceptible	H_Data_Missing	NMDR	15-24 yrs
NCD	Kilakila	NCD-Kil067	KilakilaB	Male		15-24 yrs	RT	Defaulted	Yes	Susceptible	MTB												Susceptible	H_Data_Missing	NMDR	15-24 yrs
NCD	Kilakila	NCD-Kil068	KilakilaB	Female		25-34 yrs	New		Yes	Susceptible	MTB												Susceptible	H_Data_Missing	NMDR	25-34 yrs
NCD	Kilakila	NCD-Kil069	KilakilaB	Male		25-34 yrs	New		Yes	Susceptible	MTB												Susceptible	H_Data_Missing	NMDR	25-34 yrs
NCD	Kilakila	NCD-Kil070	KilakilaB	Male		25-34 yrs	New		Yes	Susceptible	MTB												Susceptible	H_Data_Missing	NMDR	25-34 yrs
NCD	Kilakila	NCD-Kil071	KilakilaB	Male		25-34 yrs	New		Yes	Susceptible	MTB												Susceptible	H_Data_Missing	NMDR	25-34 yrs
NCD	Kilakila	NCD-Kil072	KilakilaB	Male		25-34 yrs	New		Yes	Susceptible	MTB												Susceptible	H_Data_Missing	NMDR	25-34 yrs
NCD	Kilakila	NCD-Kil073	KilakilaB	Male		35-44 yrs	New		Yes	Susceptible	MTB												Susceptible	H_Data_Missing	NMDR	35-44 yrs
NCD	Lawes_Road	NCD-Law001	Lawes_RoadA	Female		15-24 yrs	New		Yes	Susceptible	MTB												Susceptible	H_Data_Missing	NMDR	15-24 yrs
NCD	Lawes_Road	NCD-Law002	Lawes_RoadA	Female		15-24 yrs	New		Yes	Susceptible	MTB												Susceptible	H_Data_Missing	NMDR	15-24 yrs
NCD	Lawes_Road	NCD-Law003	Lawes_RoadA	Male		25-34 yrs	New		Yes	Susceptible	MTB												Susceptible	H_Data_Missing	NMDR	25-34 yrs
NCD	Lawes_Road	NCD-Law005	Lawes_RoadA	Female		15-24 yrs	New		Yes	Susceptible	MTB												Susceptible	H_Data_Missing	NMDR	15-24 yrs
NCD	Lawes_Road	NCD-Law006	Lawes_RoadA	Female		35-44 yrs	RT	Failed_New	Yes	Susceptible	MTB												Susceptible	H_Data_Missing	NMDR	35-44 yrs
NCD	Lawes_Road	NCD-Law007	Lawes_RoadA	Female		25-34 yrs	New		Yes	Resistant	MTB	Resistant		Resistant	Susceptible	Susceptible		Resistant	Susceptible		Resistant	Susceptible	Resistant	Complete_RIF_H_Data_MDR	MDR	25-34 yrs
NCD	Lawes_Road	NCD-Law009	Lawes_RoadA	Female		15-24 yrs	New		Yes	Susceptible	MTB												Susceptible	H_Data_Missing	NMDR	15-24 yrs
NCD	Lawes_Road	NCD-Law011	Lawes_RoadA	Male		35-44 yrs	New		Yes	Susceptible	MTB												Susceptible	H_Data_Missing	NMDR	35-44 yrs
NCD	Lawes_Road	NCD-Law012	Lawes_RoadA	Female	Negative	25-34 yrs	New		Yes	Susceptible	MTB												Susceptible	H_Data_Missing	NMDR	25-34 yrs
NCD	Lawes_Road	NCD-Law013	Lawes_RoadA	Male		55-64 yrs	New		Yes	Susceptible	MTB												Susceptible	H_Data_Missing	NMDR	55-68 yrs
NCD	Lawes_Road	NCD-Law014	Lawes_RoadA	Male		25-34 yrs	New		Yes	Susceptible	MTB												Susceptible	H_Data_Missing	NMDR	25-34 yrs
NCD	Lawes_Road	NCD-Law016	Lawes_RoadA	Male		25-34 yrs	New		Yes	Susceptible	MTB												Susceptible	H_Data_Missing	NMDR	25-34 yrs
NCD	Lawes_Road	NCD-Law019	Lawes_RoadA	Female	Negative	15-24 yrs	RT	Cured	Yes	Susceptible	MTB												Susceptible	H_Data_Missing	NMDR	15-24 yrs
NCD	Lawes_Road	NCD-Law020	Lawes_RoadA	Female		55-64 yrs	New		Yes	Resistant	MTB	Susceptible		Susceptible	Susceptible	Susceptible		Susceptible	Resistant		Susceptible	Susceptible	Resistant	Complete_RIF_H_Data_NMDR	NMDR	55-68 yrs
NCD	Lawes_Road	NCD-Law022	Lawes_RoadA	Female		15-24 yrs	New		Yes	Susceptible	MTB												Susceptible	H_Data_Missing	NMDR	15-24 yrs
NCD	Lawes_Road	NCD-Law023	Lawes_RoadA	Male		45-54 yrs	New		Yes	Susceptible	MTB												Susceptible	H_Data_Missing	NMDR	45-54 yrs
NCD	Lawes_Road	NCD-Law024	Lawes_RoadA	Male		45-54 yrs	New		Yes	Susceptible	MTB												Susceptible	H_Data_Missing	NMDR	45-54 yrs
NCD	Lawes_Road	NCD-Law025	Lawes_RoadA	Male	Negative	35-44 yrs	New		Yes	Susceptible	MTB												Susceptible	H_Data_Missing	NMDR	35-44 yrs
NCD	Lawes_Road	NCD-Law026	Lawes_RoadA	Female	Negative	25-34 yrs	RT	Defaulted	Yes	Susceptible	MTB												Susceptible	H_Data_Missing	NMDR	25-34 yrs
NCD	Lawes_Road	NCD-Law027	Lawes_RoadA	Female	Negative	35-44 yrs	New		Yes	Susceptible	MTB												Susceptible	H_Data_Missing	NMDR	35-44 yrs
NCD	Lawes_Road	NCD-Law028	Lawes_RoadA	Male		25-34 yrs	RT	Defaulted	Yes	Susceptible	MTB												Susceptible	H_Data_Missing	NMDR	25-34 yrs
NCD	Lawes_Road	NCD-Law029	Lawes_RoadA	Male		35-44 yrs	RT	Defaulted	Yes	Resistant	MTB	Resistant	Susceptible	Resistant	Susceptible	Susceptible	Susceptible	Resistant	Susceptible	Susceptible	Susceptible	Susceptible	Resistant	Complete_RIF_H_Data_MDR	MDR	35-44 yrs
NCD	Lawes_Road	NCD-Law030	Lawes_RoadA	Female		15-24 yrs	New		Yes	Susceptible	MTB												Susceptible	H_Data_Missing	NMDR	15-24 yrs
NCD	Lawes_Road	NCD-Law031	Lawes_RoadA	Female		45-54 yrs	New		Yes	Susceptible	MTB												Susceptible	H_Data_Missing	NMDR	45-54 yrs
NCD	Lawes_Road	NCD-Law032	Lawes_RoadA	Female		15-24 yrs	New		Yes	Susceptible	MTB												Susceptible	H_Data_Missing	NMDR	15-24 yrs
NCD	Lawes_Road	NCD-Law033	Lawes_RoadA	Male		25-34 yrs	New		Yes	Susceptible	MTB												Susceptible	H_Data_Missing	NMDR	25-34 yrs
NCD	Lawes_Road	NCD-Law034	Lawes_RoadA	Male		35-44 yrs	New		Yes	Susceptible	MTB												Susceptible	H_Data_Missing	NMDR	35-44 yrs
NCD	Lawes_Road	NCD-Law035	Lawes_RoadB	Male		15-24 yrs	New		Yes	Susceptible	MTB												Susceptible	H_Data_Missing	NMDR	15-24 yrs
NCD	Lawes_Road	NCD-Law036	Lawes_RoadB	Female		15-24 yrs	New		Yes	Susceptible	MTB												Susceptible	H_Data_Missing	NMDR	15-24 yrs
NCD	Lawes_Road	NCD-Law037	Lawes_RoadB	Male		45-54 yrs	New		Yes	Susceptible	MTB												Susceptible	H_Data_Missing	NMDR	45-54 yrs
NCD	Lawes_Road	NCD-Law038	Lawes_RoadB	Female		25-34 yrs	New		Yes	Susceptible	MTB												Susceptible	H_Data_Missing	NMDR	25-34 yrs
NCD	Lawes_Road	NCD-Law039	Lawes_RoadB	Female		25-34 yrs	New		Yes	Susceptible	MTB												Susceptible	H_Data_Missing	NMDR	25-34 yrs
NCD	Lawes_Road	NCD-Law040	Lawes_RoadB	Female		15-24 yrs	New		Yes	Susceptible	MTB												Susceptible	H_Data_Missing	NMDR	15-24 yrs
NCD	Lawes_Road	NCD-Law041	Lawes_RoadB	Female		15-24 yrs	New		Yes	Susceptible	MTB												Susceptible	H_Data_Missing	NMDR	15-24 yrs
NCD	Lawes_Road	NCD-Law042	Lawes_RoadB	Male		35-44 yrs	New		Yes	Susceptible	MTB												Susceptible	H_Data_Missing	NMDR	35-44 yrs
NCD	Lawes_Road	NCD-Law043	Lawes_RoadB	Male		25-34 yrs	New		Yes	Susceptible	MTB												Susceptible	H_Data_Missing	NMDR	25-34 yrs
NCD	Lawes_Road	NCD-Law044	Lawes_RoadB	Male		15-24 yrs	New		Yes	Susceptible	MTB												Susceptible	H_Data_Missing	NMDR	15-24 yrs
NCD	Lawes_Road	NCD-Law045	Lawes_RoadB	Female		15-24 yrs	New		Yes	Susceptible	MTB												Susceptible	H_Data_Missing	NMDR	15-24 yrs
NCD	Lawes_Road	NCD-Law046	Lawes_RoadB	Male		25-34 yrs	New		Yes	Susceptible	MTB												Susceptible	H_Data_Missing	NMDR	25-34 yrs
NCD	Lawes_Road	NCD-Law047	Lawes_RoadB	Male		15-24 yrs	New		Yes	Susceptible	MTB												Susceptible	H_Data_Missing	NMDR	15-24 yrs
NCD	Lawes_Road	NCD-Law048	Lawes_RoadB	Female		15-24 yrs	New		Yes	Susceptible	MTB												Susceptible	H_Data_Missing	NMDR	15-24 yrs
NCD	Lawes_Road	NCD-Law049	Lawes_RoadB	Male		35-44 yrs	New		Yes	Susceptible	MTB												Susceptible	H_Data_Missing	NMDR	35-44 yrs
NCD	Lawes_Road	NCD-Law050	Lawes_RoadB	Female		15-24 yrs	New		Yes	Susceptible	MTB												Susceptible	H_Data_Missing	NMDR	15-24 yrs
NCD	Lawes_Road	NCD-Law052	Lawes_RoadB	Male		15-24 yrs	New		Yes	Susceptible	MTB												Susceptible	H_Data_Missing	NMDR	15-24 yrs
NCD	Lawes_Road	NCD-Law053	Lawes_RoadB	Female		15-24 yrs	New		Yes	Susceptible	MTB												Susceptible	H_Data_Missing	NMDR	15-24 yrs
NCD	Lawes_Road	NCD-Law054	Lawes_RoadB	Male		45-54 yrs	New		Yes	Susceptible	MTB												Susceptible	H_Data_Missing	NMDR	45-54 yrs
NCD	Lawes_Road	NCD-Law055	Lawes_RoadB	Female		25-34 yrs	New		Yes	Susceptible	MTB												Susceptible	H_Data_Missing	NMDR	25-34 yrs
NCD	Lawes_Road	NCD-Law056	Lawes_RoadB	Female		35-44 yrs	New		Yes	Susceptible	MTB												Susceptible	H_Data_Missing	NMDR	35-44 yrs
NCD	Lawes_Road	NCD-Law057	Lawes_RoadB	Female		25-34 yrs	New		Yes	Susceptible	MTB												Susceptible	H_Data_Missing	NMDR	25-34 yrs
NCD	Lawes_Road	NCD-Law058	Lawes_RoadB	Male		15-24 yrs	New		Yes	Resistant	MTB	Susceptible		Resistant	Susceptible	Susceptible		Susceptible	Susceptible		Resistant	Susceptible	Resistant	Complete_RIF_H_Data_MDR	MDR	15-24 yrs
NCD	Lawes_Road	NCD-Law059	Lawes_RoadB	Female	Negative	35-44 yrs	New		Yes	Susceptible	MTB												Susceptible	H_Data_Missing	NMDR	35-44 yrs
NCD	Lawes_Road	NCD-Law060	Lawes_RoadB	Male		25-34 yrs	New		Yes	Susceptible	MTB												Susceptible	H_Data_Missing	NMDR	25-34 yrs
NCD	Lawes_Road	NCD-Law061	Lawes_RoadB	Female		15-24 yrs	New		Yes	Susceptible	MTB												Susceptible	H_Data_Missing	NMDR	15-24 yrs
NCD	Lawes_Road	NCD-Law062	Lawes_RoadB	Female		35-44 yrs	New		Yes	Susceptible	MTB												Susceptible	H_Data_Missing	NMDR	35-44 yrs
NCD	PMGH	NCD-PMG001	PMGHA	Male	Negative	55-64 yrs	New		Yes	Susceptible	MTB												Susceptible	H_Data_Missing	NMDR	55-68 yrs
NCD	PMGH	NCD-PMG003	PMGHA	Male		25-34 yrs	New		Yes	Susceptible	MTB												Susceptible	H_Data_Missing	NMDR	25-34 yrs
NCD	PMGH	NCD-PMG004	PMGHA	Female		15-24 yrs	RT	Cured	Yes	Susceptible	MTB												Susceptible	H_Data_Missing	NMDR	15-24 yrs
NCD	PMGH	NCD-PMG005	PMGHA	Female	Negative	35-44 yrs	New		Yes	Susceptible	MTB												Susceptible	H_Data_Missing	NMDR	35-44 yrs
NCD	PMGH	NCD-PMG006	PMGHA	Male	Negative	25-34 yrs	New		Yes	Susceptible	MTB												Susceptible	H_Data_Missing	NMDR	25-34 yrs
NCD	PMGH	NCD-PMG008	PMGHA	Female	Negative	15-24 yrs	New		Yes	Susceptible	MTB												Susceptible	H_Data_Missing	NMDR	15-24 yrs
NCD	PMGH	NCD-PMG010	PMGHA	Female	Negative	35-44 yrs	New		Yes	Susceptible	MTB												Susceptible	H_Data_Missing	NMDR	35-44 yrs
NCD	PMGH	NCD-PMG011	PMGHA	Male	Negative	15-24 yrs	New		Yes	Susceptible	MTB												Susceptible	H_Data_Missing	NMDR	15-24 yrs
NCD	PMGH	NCD-PMG012	PMGHA	Female	Negative	25-34 yrs	RT	Defaulted	Yes	Susceptible	MTB												Susceptible	H_Data_Missing	NMDR	25-34 yrs
NCD	PMGH	NCD-PMG013	PMGHA	Male	Negative	45-54 yrs	New		Yes	Susceptible	MTB												Susceptible	H_Data_Missing	NMDR	45-54 yrs
NCD	PMGH	NCD-PMG014	PMGHA	Female		15-24 yrs	New		Yes	Susceptible	MTB												Susceptible	H_Data_Missing	NMDR	15-24 yrs
NCD	PMGH	NCD-PMG015	PMGHA	Male	Negative	35-44 yrs	New		Yes	Susceptible	MTB												Susceptible	H_Data_Missing	NMDR	35-44 yrs
NCD	PMGH	NCD-PMG016	PMGHA	Female		25-34 yrs	New		Yes	Resistant	MTB												Resistant	H_Data_Missing		25-34 yrs
NCD	PMGH	NCD-PMG017	PMGHA	Female	Negative	15-24 yrs	New		Yes	Susceptible	MTB												Susceptible	H_Data_Missing	NMDR	15-24 yrs
NCD	PMGH	NCD-PMG018	PMGHA	Male	Negative	25-34 yrs	New		Yes	Susceptible	MTB												Susceptible	H_Data_Missing	NMDR	25-34 yrs
NCD	PMGH	NCD-PMG019	PMGHA	Male	Negative	25-34 yrs	New		Yes	Susceptible	MTB												Susceptible	H_Data_Missing	NMDR	25-34 yrs
NCD	PMGH	NCD-PMG020	PMGHA	Female	Negative	15-24 yrs	New		Yes	Susceptible	MTB												Susceptible	H_Data_Missing	NMDR	15-24 yrs
NCD	PMGH	NCD-PMG021	PMGHA	Female	Negative	25-34 yrs	New		Yes	Susceptible	MTB												Susceptible	H_Data_Missing	NMDR	25-34 yrs
NCD	PMGH	NCD-PMG022	PMGHA	Female	Negative	15-24 yrs	New		Yes	Susceptible	MTB												Susceptible	H_Data_Missing	NMDR	15-24 yrs
NCD	PMGH	NCD-PMG023	PMGHA	Female	Negative	25-34 yrs	RT	Cured	Yes	Susceptible	MTB												Susceptible	H_Data_Missing	NMDR	25-34 yrs
NCD	PMGH	NCD-PMG024	PMGHA	Female	Negative	35-44 yrs	RT	Defaulted	Yes	Susceptible	MTB												Susceptible	H_Data_Missing	NMDR	35-44 yrs
NCD	PMGH	NCD-PMG025	PMGHA	Female		25-34 yrs	New		Yes	Susceptible	MTB												Susceptible	H_Data_Missing	NMDR	25-34 yrs
NCD	PMGH	NCD-PMG026	PMGHA	Male	Negative	25-34 yrs	RT	Other_Unknown	Yes	Susceptible	MTB												Susceptible	H_Data_Missing	NMDR	25-34 yrs
NCD	PMGH	NCD-PMG027	PMGHA	Male	Negative	25-34 yrs	New		Yes	Susceptible	MTB												Susceptible	H_Data_Missing	NMDR	25-34 yrs
NCD	PMGH	NCD-PMG028	PMGHA	Male	Negative	25-34 yrs	New		Yes	Susceptible	MTB												Susceptible	H_Data_Missing	NMDR	25-34 yrs
NCD	PMGH	NCD-PMG029	PMGHA	Female	Negative	25-34 yrs	New		Yes	Susceptible	MTB												Susceptible	H_Data_Missing	NMDR	25-34 yrs
NCD	PMGH	NCD-PMG030	PMGHA	Female	Negative	25-34 yrs	New		Yes	Susceptible	MTB												Susceptible	H_Data_Missing	NMDR	25-34 yrs
NCD	PMGH	NCD-PMG031	PMGHA	Male		0-14 yrs	New		Yes	Susceptible	MTB												Susceptible	H_Data_Missing	NMDR	0-14 yrs
NCD	PMGH	NCD-PMG034	PMGHB	Male		35-44 yrs	New		Yes	Susceptible	MTB												Susceptible	H_Data_Missing	NMDR	35-44 yrs
NCD	PMGH	NCD-PMG036	PMGHB	Female	Negative	0-14 yrs	New		Yes	Susceptible	MTB												Susceptible	H_Data_Missing	NMDR	0-14 yrs
NCD	PMGH	NCD-PMG037	PMGHB	Female		25-34 yrs	New		Yes	Susceptible	MTB												Susceptible	H_Data_Missing	NMDR	25-34 yrs
NCD	PMGH	NCD-PMG039	PMGHB	Male		55-64 yrs	New		Yes	Susceptible	MTB												Susceptible	H_Data_Missing	NMDR	55-68 yrs
NCD	PMGH	NCD-PMG040	PMGHB	Male		25-34 yrs	New		Yes	Susceptible	MTB												Susceptible	H_Data_Missing	NMDR	25-34 yrs
NCD	PMGH	NCD-PMG041	PMGHB	Female		25-34 yrs	New		Yes	Susceptible	MTB												Susceptible	H_Data_Missing	NMDR	25-34 yrs
NCD	PMGH	NCD-PMG042	PMGHB	Male		45-54 yrs	New		Yes	Susceptible	MTB												Susceptible	H_Data_Missing	NMDR	45-54 yrs
NCD	PMGH	NCD-PMG043	PMGHB	Male		15-24 yrs	New		Yes	Susceptible	MTB												Susceptible	H_Data_Missing	NMDR	15-24 yrs
NCD	PMGH	NCD-PMG044	PMGHB	Male		25-34 yrs	New		Yes	Susceptible	MTB												Susceptible	H_Data_Missing	NMDR	25-34 yrs
NCD	PMGH	NCD-PMG045	PMGHB	Female		25-34 yrs	New		Yes	Susceptible	MTB												Susceptible	H_Data_Missing	NMDR	25-34 yrs
NCD	PMGH	NCD-PMG046	PMGHB	Female		15-24 yrs	New		Yes	Susceptible	MTB												Susceptible	H_Data_Missing	NMDR	15-24 yrs
NCD	PMGH	NCD-PMG047	PMGHB	Male		25-34 yrs	New		Yes	Susceptible	MTB												Susceptible	H_Data_Missing	NMDR	25-34 yrs
NCD	PMGH	NCD-PMG048	PMGHB	Female		15-24 yrs	New		Yes	Susceptible	MTB												Susceptible	H_Data_Missing	NMDR	15-24 yrs
NCD	PMGH	NCD-PMG049	PMGHB	Female	Negative	45-54 yrs	New		Yes	Resistant	MTB	Susceptible	Susceptible	Resistant	Susceptible	Susceptible		Susceptible	Susceptible		Resistant	Susceptible	Resistant	Complete_RIF_H_Data_MDR	MDR	45-54 yrs
NCD	PMGH	NCD-PMG050	PMGHB	Male	Negative	15-24 yrs	RT	Cured	Yes	Susceptible	MTB												Susceptible	H_Data_Missing	NMDR	15-24 yrs
NCD	PMGH	NCD-PMG051	PMGHB	Female	Negative	15-24 yrs	New		Yes	Susceptible	MTB												Susceptible	H_Data_Missing	NMDR	15-24 yrs
NCD	PMGH	NCD-PMG052	PMGHB	Male	Negative	25-34 yrs	New		Yes	Susceptible	MTB												Susceptible	H_Data_Missing	NMDR	25-34 yrs
NCD	PMGH	NCD-PMG053	PMGHB	Female	Negative	35-44 yrs	New		Yes	Susceptible	MTB												Susceptible	H_Data_Missing	NMDR	35-44 yrs
NCD	PMGH	NCD-PMG054	PMGHB	Female	Negative	15-24 yrs	New		Yes	Susceptible	MTB												Susceptible	H_Data_Missing	NMDR	15-24 yrs
NCD	PMGH	NCD-PMG055	PMGHB	Male	Negative	25-34 yrs	New		Yes	Susceptible	MTB												Susceptible	H_Data_Missing	NMDR	25-34 yrs
NCD	PMGH	NCD-PMG056	PMGHB	Male	Negative	25-34 yrs	New		Yes	Susceptible	MTB												Susceptible	H_Data_Missing	NMDR	25-34 yrs
NCD	PMGH	NCD-PMG057	PMGHB	Female		35-44 yrs	New		Yes	Susceptible	MTB												Susceptible	H_Data_Missing	NMDR	35-44 yrs
NCD	PMGH	NCD-PMG058	PMGHB	Female		15-24 yrs	New		Yes	Susceptible	MTB												Susceptible	H_Data_Missing	NMDR	15-24 yrs
NCD	PMGH	NCD-PMG059	PMGHB	Female	Negative	15-24 yrs	New		Yes	Susceptible	MTB												Susceptible	H_Data_Missing	NMDR	15-24 yrs
NCD	PMGH	NCD-PMG060	PMGHB	Male	Negative	35-44 yrs	New		Yes	Susceptible	MTB												Susceptible	H_Data_Missing	NMDR	35-44 yrs
NCD	PMGH	NCD-PMG061	PMGHB	Male		15-24 yrs	New		Yes	Susceptible	MTB												Susceptible	H_Data_Missing	NMDR	15-24 yrs
NCD	PMGH	NCD-PMG062	PMGHB	Male		25-34 yrs	New		Yes	Susceptible	MTB												Susceptible	H_Data_Missing	NMDR	25-34 yrs
NCD	PMGH	NCD-PMG063	PMGHB	Female		15-24 yrs	New		Yes	Susceptible	MTB												Susceptible	H_Data_Missing	NMDR	15-24 yrs
NCD	PMGH	NCD-PMG064	PMGHB	Female		35-44 yrs	New		Yes	Susceptible	MTB												Susceptible	H_Data_Missing	NMDR	35-44 yrs
NCD	Tokarara	NCD-Tok001	Tokarara	Male	Negative	15-24 yrs	RT	Defaulted	Yes	Susceptible	MTB												Susceptible	H_Data_Missing	NMDR	15-24 yrs
NCD	Tokarara	NCD-Tok003	Tokarara	Female	Negative	25-34 yrs	New		Yes	Susceptible	MTB												Susceptible	H_Data_Missing	NMDR	25-34 yrs
NCD	Tokarara	NCD-Tok004	Tokarara	Female	Negative	15-24 yrs	New		Yes	Susceptible	MTB												Susceptible	H_Data_Missing	NMDR	15-24 yrs
NCD	Tokarara	NCD-Tok005	Tokarara	Male	Negative	15-24 yrs	New		Yes	Susceptible	MTB												Susceptible	H_Data_Missing	NMDR	15-24 yrs
NCD	Tokarara	NCD-Tok006	Tokarara	Male	Negative	25-34 yrs	New		Yes	Susceptible	MTB												Susceptible	H_Data_Missing	NMDR	25-34 yrs
NCD	Tokarara	NCD-Tok007	Tokarara	Female	Negative	25-34 yrs	RT	Cured	Yes	Susceptible	MTB												Susceptible	H_Data_Missing	NMDR	25-34 yrs
NCD	Tokarara	NCD-Tok008	Tokarara	Female	Positive	15-24 yrs	RT	Cured	Yes	Susceptible	MTB												Susceptible	H_Data_Missing	NMDR	15-24 yrs
NCD	Tokarara	NCD-Tok009	Tokarara	Male	Negative	15-24 yrs	New		Yes	Susceptible	MTB												Susceptible	H_Data_Missing	NMDR	15-24 yrs
NCD	Tokarara	NCD-Tok010	Tokarara	Female	Negative	65-68 yrs	New		Yes	Susceptible	MTB												Susceptible	H_Data_Missing	NMDR	55-68 yrs
NCD	Tokarara	NCD-Tok011	Tokarara	Male	Positive	25-34 yrs	New		Yes	Susceptible	MTB												Susceptible	H_Data_Missing	NMDR	25-34 yrs
NCD	Tokarara	NCD-Tok012	Tokarara	Male	Negative	65-68 yrs	New		Yes	Susceptible	MTB												Susceptible	H_Data_Missing	NMDR	55-68 yrs
NCD	Tokarara	NCD-Tok014	Tokarara	Female	Negative	35-44 yrs	New		Yes	Susceptible	MTB												Susceptible	H_Data_Missing	NMDR	35-44 yrs
NCD	Tokarara	NCD-Tok015	Tokarara	Male	Negative	15-24 yrs	RT	Defaulted	Yes	Susceptible	MTB												Susceptible	H_Data_Missing	NMDR	15-24 yrs
NCD	Tokarara	NCD-Tok016	Tokarara	Female	Negative	15-24 yrs	New		Yes	Susceptible	MTB												Susceptible	H_Data_Missing	NMDR	15-24 yrs
NCD	Tokarara	NCD-Tok017	Tokarara	Female	Negative	35-44 yrs	New		Yes	Susceptible	MTB												Susceptible	H_Data_Missing	NMDR	35-44 yrs
NCD	Tokarara	NCD-Tok018	Tokarara	Male	Negative	25-34 yrs	RT	Defaulted	Yes	Susceptible	MTB												Susceptible	H_Data_Missing	NMDR	25-34 yrs
NCD	Tokarara	NCD-Tok019	Tokarara	Female	Negative	15-24 yrs	New		Yes	Susceptible	MTB												Susceptible	H_Data_Missing	NMDR	15-24 yrs
NCD	Tokarara	NCD-Tok020	Tokarara	Male	Negative	35-44 yrs	New		Yes	Susceptible	MTB												Susceptible	H_Data_Missing	NMDR	35-44 yrs
NCD	Tokarara	NCD-Tok021	Tokarara	Male	Negative	25-34 yrs	New		Yes	Susceptible	MTB												Susceptible	H_Data_Missing	NMDR	25-34 yrs
NCD	Tokarara	NCD-Tok022	Tokarara	Male	Negative	15-24 yrs	New		Yes	Susceptible	MTB												Susceptible	H_Data_Missing	NMDR	15-24 yrs
NCD	Tokarara	NCD-Tok023	Tokarara	Female	Negative	15-24 yrs	New		Yes	Susceptible	MTB												Susceptible	H_Data_Missing	NMDR	15-24 yrs
NCD	Tokarara	NCD-Tok024	Tokarara	Female	Negative	15-24 yrs	New		Yes	Susceptible	MTB												Susceptible	H_Data_Missing	NMDR	15-24 yrs
NCD	Tokarara	NCD-Tok025	Tokarara	Male	Negative	15-24 yrs	New		Yes	Susceptible	MTB												Susceptible	H_Data_Missing	NMDR	15-24 yrs
NCD	Tokarara	NCD-Tok026	Tokarara	Female	Negative	15-24 yrs	New		Yes	Susceptible	MTB												Susceptible	H_Data_Missing	NMDR	15-24 yrs
NCD	Tokarara	NCD-Tok027	Tokarara	Female	Negative	15-24 yrs	New		Yes	Susceptible	MTB												Susceptible	H_Data_Missing	NMDR	15-24 yrs
NCD	Tokarara	NCD-Tok028	Tokarara	Male	Negative	35-44 yrs	New		Yes	Susceptible	MTB												Susceptible	H_Data_Missing	NMDR	35-44 yrs
NCD	Tokarara	NCD-Tok029	Tokarara	Female	Negative	25-34 yrs	New		Yes	Susceptible	MTB												Susceptible	H_Data_Missing	NMDR	25-34 yrs
NCD	Tokarara	NCD-Tok030	Tokarara	Female	Negative	15-24 yrs	New		Yes	Susceptible	MTB												Susceptible	H_Data_Missing	NMDR	15-24 yrs
NCD	Tokarara	NCD-Tok031	Tokarara	Female	Negative	15-24 yrs	New		Yes	Resistant	MTB	Susceptible		Resistant	Susceptible	Susceptible		Susceptible	Susceptible		Susceptible	Susceptible	Resistant	Complete_RIF_H_Data_MDR	MDR	15-24 yrs
NCD	Tokarara	NCD-Tok032	Tokarara	Female	Negative	15-24 yrs	New		Yes	Susceptible	MTB												Susceptible	H_Data_Missing	NMDR	15-24 yrs
NCD	Tokarara	NCD-Tok033	Tokarara	Male	Negative	15-24 yrs	RT	Defaulted	Yes	Resistant	MTB	Susceptible		Resistant	Susceptible	Susceptible		Susceptible	Susceptible		Resistant	Susceptible	Resistant	Complete_RIF_H_Data_MDR	MDR	15-24 yrs
NCD	Tokarara	NCD-Tok037	Tokarara	Male		25-34 yrs	New		Yes	Susceptible	MTB												Susceptible	H_Data_Missing	NMDR	25-34 yrs
NCD	Tokarara	NCD-Tok038	Tokarara	Female		25-34 yrs	New		Yes	Susceptible	MTB												Susceptible	H_Data_Missing	NMDR	25-34 yrs
NCD	Tokarara	NCD-Tok039	Tokarara	Female		15-24 yrs	New		Yes	Susceptible	MTB												Susceptible	H_Data_Missing	NMDR	15-24 yrs
NCD	Tokarara	NCD-Tok040	Tokarara	Male		15-24 yrs	New		Yes	Susceptible	MTB												Susceptible	H_Data_Missing	NMDR	15-24 yrs
NCD	Tokarara	NCD-Tok041	Tokarara	Female		25-34 yrs	New		Yes	Susceptible	MTB												Susceptible	H_Data_Missing	NMDR	25-34 yrs
NCD	Tokarara	NCD-Tok042	Tokarara	Male		25-34 yrs	New		Yes	Susceptible	MTB												Susceptible	H_Data_Missing	NMDR	25-34 yrs
NCD	Tokarara	NCD-Tok043	Tokarara	Female	Negative	15-24 yrs	New		Yes	Resistant	MTB	Susceptible		Resistant	Susceptible	Susceptible		Resistant	Susceptible		Susceptible	Susceptible	Resistant	Complete_RIF_H_Data_MDR	MDR	15-24 yrs
NCD	Tokarara	NCD-Tok044	Tokarara	Male		15-24 yrs	New		Yes	Susceptible	MTB												Susceptible	H_Data_Missing	NMDR	15-24 yrs
NCD	Tokarara	NCD-Tok045	Tokarara	Male		15-24 yrs	New		Yes	Susceptible	MTB												Susceptible	H_Data_Missing	NMDR	15-24 yrs
Western	Daru_Hospital	Wes-Dar001	Daru_Hospital	Male	Negative	35-44 yrs	RT	Defaulted	Yes	Resistant	MTB	Resistant	Susceptible	Resistant	Susceptible	Susceptible	Resistant	Resistant	Susceptible	Susceptible	Resistant	Susceptible	Resistant	Complete_RIF_H_Data_MDR	MDR	35-44 yrs
Western	Daru_Hospital	Wes-Dar002	Daru_Hospital	Male	Negative	15-24 yrs	RT	Cured	Yes	Resistant	MTB	Resistant		Resistant	Susceptible	Susceptible		Resistant	Susceptible		Resistant	Susceptible	Resistant	Complete_RIF_H_Data_MDR	MDR	15-24 yrs
Western	Daru_Hospital	Wes-Dar003	Daru_Hospital	Female	Negative	15-24 yrs	RT	Other_Unknown	Yes	Resistant	MTB												Resistant	H_Data_Missing		15-24 yrs
Western	Daru_Hospital	Wes-Dar004	Daru_Hospital	Female	Negative	25-34 yrs	RT	Failed_RT	Yes	Resistant	MTB	Resistant	Susceptible	Resistant	Susceptible	Susceptible	Resistant	Resistant	Susceptible	Susceptible	Resistant	Susceptible	Resistant	Complete_RIF_H_Data_MDR	MDR	25-34 yrs
Western	Daru_Hospital	Wes-Dar005	Daru_Hospital	Male	Negative	15-24 yrs	RT	Defaulted	Yes	Susceptible	MTB												Susceptible	H_Data_Missing	NMDR	15-24 yrs
Western	Daru_Hospital	Wes-Dar006	Daru_Hospital	Male	Negative	15-24 yrs	RT	Other_Unknown	Yes	Resistant	MTB												Resistant	H_Data_Missing		15-24 yrs
Western	Daru_Hospital	Wes-Dar007	Daru_Hospital	Male	Negative	15-24 yrs	RT	Failed_New	Yes	Resistant	MTB	Resistant	Susceptible	Resistant	Susceptible	Susceptible	Resistant	Resistant	Susceptible	Susceptible	Resistant	Susceptible	Resistant	Complete_RIF_H_Data_MDR	MDR	15-24 yrs
Western	Daru_Hospital	Wes-Dar008	Daru_Hospital	Female	Negative	25-34 yrs	New		Yes	Resistant	MTB												Resistant	H_Data_Missing		25-34 yrs
Western	Daru_Hospital	Wes-Dar009	Daru_Hospital	Male	Negative	15-24 yrs	RT	Defaulted	Yes	Susceptible	MTB												Susceptible	H_Data_Missing	NMDR	15-24 yrs
Western	Daru_Hospital	Wes-Dar010	Daru_Hospital	Female	Negative	15-24 yrs	RT	Other_Unknown	Yes	Susceptible	MTB												Susceptible	H_Data_Missing	NMDR	15-24 yrs
Western	Daru_Hospital	Wes-Dar011	Daru_Hospital	Female	Negative	35-44 yrs	RT	Other_Unknown	Yes	Susceptible	MTB												Susceptible	H_Data_Missing	NMDR	35-44 yrs
Western	Daru_Hospital	Wes-Dar012	Daru_Hospital	Male	Negative	15-24 yrs	New		Yes	Susceptible	MTB												Susceptible	H_Data_Missing	NMDR	15-24 yrs
Western	Daru_Hospital	Wes-Dar013	Daru_Hospital	Female	Negative	15-24 yrs	RT	Defaulted	Yes	Susceptible	MTB												Susceptible	H_Data_Missing	NMDR	15-24 yrs
Western	Daru_Hospital	Wes-Dar014	Daru_Hospital	Male	Negative	55-64 yrs	New		Yes	Resistant	MTB	Resistant	Susceptible	Resistant	Susceptible	Susceptible	Resistant	Susceptible	Susceptible	Susceptible	Resistant	Susceptible	Resistant	Complete_RIF_H_Data_MDR	MDR	55-68 yrs
Western	Daru_Hospital	Wes-Dar015	Daru_Hospital	Male	Negative	35-44 yrs	New		Yes	Susceptible	MTB												Susceptible	H_Data_Missing	NMDR	35-44 yrs
Western	Daru_Hospital	Wes-Dar016	Daru_Hospital	Female	Negative	25-34 yrs	New		Yes	Resistant	MTB	Susceptible	Susceptible	Resistant	Susceptible	Susceptible	Resistant	Susceptible	Susceptible	Susceptible	Resistant	Susceptible	Resistant	Complete_RIF_H_Data_MDR	MDR	25-34 yrs
Western	Daru_Hospital	Wes-Dar017	Daru_Hospital	Female	Negative	15-24 yrs	RT	Failed_New	Yes	Resistant	MTB	Resistant	Susceptible	Resistant	Susceptible	Susceptible	Resistant	Resistant	Susceptible	Susceptible	Resistant	Susceptible	Resistant	Complete_RIF_H_Data_MDR	MDR	15-24 yrs
Western	Daru_Hospital	Wes-Dar018	Daru_Hospital	Male	Negative	15-24 yrs	New		Yes	Susceptible	MTB												Susceptible	H_Data_Missing	NMDR	15-24 yrs
Western	Daru_Hospital	Wes-Dar019	Daru_Hospital	Female	Negative	15-24 yrs	New		Yes	Susceptible	MTB												Susceptible	H_Data_Missing	NMDR	15-24 yrs
Western	Daru_Hospital	Wes-Dar020	Daru_Hospital	Male	Negative	25-34 yrs	New		Yes	Susceptible	MTB												Susceptible	H_Data_Missing	NMDR	25-34 yrs
Western	Daru_Hospital	Wes-Dar021	Daru_Hospital	Male	Negative	55-64 yrs	New		Yes	Susceptible	MTB												Susceptible	H_Data_Missing	NMDR	55-68 yrs
Western	Daru_Hospital	Wes-Dar022	Daru_Hospital	Male	Negative	45-54 yrs	RT	Cured	Yes	Susceptible	MTB												Susceptible	H_Data_Missing	NMDR	45-54 yrs
Western	Daru_Hospital	Wes-Dar023	Daru_Hospital	Female	Negative	15-24 yrs	New		Yes	Susceptible	MTB												Susceptible	H_Data_Missing	NMDR	15-24 yrs
Western	Daru_Hospital	Wes-Dar024	Daru_Hospital	Female	Negative	25-34 yrs	RT	Cured	Yes	Susceptible	MTB												Susceptible	H_Data_Missing	NMDR	25-34 yrs
Western	Daru_Hospital	Wes-Dar025	Daru_Hospital	Male	Negative	35-44 yrs	RT	Failed_New	Yes	Resistant	MTB	Susceptible	Susceptible	Resistant	Susceptible	Susceptible	Resistant	Susceptible	Susceptible	Susceptible	Resistant	Susceptible	Resistant	Complete_RIF_H_Data_MDR	MDR	35-44 yrs
Western	Daru_Hospital	Wes-Dar026	Daru_Hospital	Male	Negative	15-24 yrs	New		Yes	Resistant	MTB	Susceptible	Susceptible	Resistant	Susceptible	Susceptible	Resistant	Susceptible	Susceptible	Susceptible	Resistant	Susceptible	Resistant	Complete_RIF_H_Data_MDR	MDR	15-24 yrs
Western	Daru_Hospital	Wes-Dar027	Daru_Hospital	Female	Negative	15-24 yrs	New		Yes	Susceptible	MTB												Susceptible	H_Data_Missing	NMDR	15-24 yrs
Western	Daru_Hospital	Wes-Dar028	Daru_Hospital	Male	Negative	15-24 yrs	RT	Failed_New	Yes	Resistant	MTB	Susceptible	Susceptible	Resistant	Susceptible	Susceptible	Resistant	Susceptible	Susceptible	Susceptible	Resistant	Susceptible	Resistant	Complete_RIF_H_Data_MDR	MDR	15-24 yrs
Western	Daru_Hospital	Wes-Dar029	Daru_Hospital	Female	Negative	25-34 yrs	New		Yes	Susceptible	MTB												Susceptible	H_Data_Missing	NMDR	25-34 yrs
Western	Daru_Hospital	Wes-Dar030	Daru_Hospital	Female	Negative	15-24 yrs	New		Yes	Susceptible	MTB												Susceptible	H_Data_Missing	NMDR	15-24 yrs
Western	Daru_Hospital	Wes-Dar031	Daru_Hospital	Female	Negative	15-24 yrs	New		Yes	Susceptible	MTB												Susceptible	H_Data_Missing	NMDR	15-24 yrs
Western	Daru_Hospital	Wes-Dar032	Daru_Hospital	Male	Negative	45-54 yrs	New		Yes	Susceptible	MTB												Susceptible	H_Data_Missing	NMDR	45-54 yrs
Western	Daru_Hospital	Wes-Dar033	Daru_Hospital	Male	Negative	25-34 yrs	New		Yes	Susceptible	MTB												Susceptible	H_Data_Missing	NMDR	25-34 yrs
Western	Daru_Hospital	Wes-Dar034	Daru_Hospital	Male	Negative	15-24 yrs	New		Yes	Susceptible	MTB												Susceptible	H_Data_Missing	NMDR	15-24 yrs
Western	Daru_Hospital	Wes-Dar035	Daru_Hospital	Female	Negative	25-34 yrs	New		Yes	Susceptible	MTB												Susceptible	H_Data_Missing	NMDR	25-34 yrs
Western	Daru_Hospital	Wes-Dar036	Daru_Hospital	Male	Negative	15-24 yrs	New		Yes	Susceptible	MTB												Susceptible	H_Data_Missing	NMDR	15-24 yrs
Western	Daru_Hospital	Wes-Dar037	Daru_Hospital	Male	Negative	35-44 yrs	New		Yes	Resistant	MTB	Resistant	Susceptible	Resistant	Susceptible	Susceptible	Resistant	Resistant	Susceptible	Susceptible	Resistant	Susceptible	Resistant	Complete_RIF_H_Data_MDR	MDR	35-44 yrs
Western	Daru_Hospital	Wes-Dar038	Daru_Hospital	Female	Negative	45-54 yrs	New		Yes	Susceptible	MTB												Susceptible	H_Data_Missing	NMDR	45-54 yrs
Western	Daru_Hospital	Wes-Dar039	Daru_Hospital	Male	Positive	25-34 yrs	New		Yes	Resistant	MTB	Resistant	Susceptible	Resistant	Susceptible	Susceptible	Resistant	Susceptible	Susceptible	Susceptible	Resistant	Resistant	Resistant	Complete_RIF_H_Data_MDR	MDR	25-34 yrs
Western	Daru_Hospital	Wes-Dar040	Daru_Hospital	Male	Negative	15-24 yrs	RT	Failed_RT	Yes	Resistant	MTB	Susceptible	Susceptible	Resistant	Susceptible	Susceptible	Resistant	Resistant	Susceptible	Susceptible	Resistant	Susceptible	Resistant	Complete_RIF_H_Data_MDR	MDR	15-24 yrs
Western	Daru_Hospital	Wes-Dar041	Daru_Hospital	Female	Negative	15-24 yrs	New		Yes	Resistant	MTB	Resistant	Susceptible	Resistant	Susceptible	Susceptible	Resistant	Susceptible	Susceptible	Susceptible	Resistant	Susceptible	Resistant	Complete_RIF_H_Data_MDR	MDR	15-24 yrs
Western	Tabubil	Wes-Tab001	Tabubil	Male	Negative	15-24 yrs	New		Yes	Susceptible	MTB												Susceptible	H_Data_Missing	NMDR	15-24 yrs
Western	Tabubil	Wes-Tab002	Tabubil	Male	Negative	45-54 yrs	New		Yes	Susceptible	MTB												Susceptible	H_Data_Missing	NMDR	45-54 yrs
Western	Tabubil	Wes-Tab003	Tabubil	Male	Positive	35-44 yrs	New		Yes	Susceptible	MTB												Susceptible	H_Data_Missing	NMDR	35-44 yrs
Western	Tabubil	Wes-Tab004	Tabubil	Female	Negative	25-34 yrs	New		Yes	Susceptible	MTB												Susceptible	H_Data_Missing	NMDR	25-34 yrs
Western	Tabubil	Wes-Tab005	Tabubil	Male	Negative	15-24 yrs	New		Yes	Susceptible	MTB												Susceptible	H_Data_Missing	NMDR	15-24 yrs
Western	Tabubil	Wes-Tab006	Tabubil	Female	Negative	15-24 yrs	New		Yes	Susceptible	MTB												Susceptible	H_Data_Missing	NMDR	15-24 yrs
Western	Tabubil	Wes-Tab007	Tabubil	Male	Positive	15-24 yrs	New		Yes	Susceptible	MTB												Susceptible	H_Data_Missing	NMDR	15-24 yrs
Western	Tabubil	Wes-Tab008	Tabubil	Male	Positive	25-34 yrs	New		Yes	Susceptible	MTB												Susceptible	H_Data_Missing	NMDR	25-34 yrs
Western	Tabubil	Wes-Tab009	Tabubil	Female	Negative	15-24 yrs	New		Yes	Susceptible	MTB												Susceptible	H_Data_Missing	NMDR	15-24 yrs
Western	Tabubil	Wes-Tab010	Tabubil	Male	Negative	15-24 yrs	New		Yes	Susceptible	MTB												Susceptible	H_Data_Missing	NMDR	15-24 yrs
Western	Tabubil	Wes-Tab011	Tabubil	Female	Negative	45-54 yrs	New		Yes	Susceptible	MTB												Susceptible	H_Data_Missing	NMDR	45-54 yrs
Western	Tabubil	Wes-Tab012	Tabubil	Male	Negative	15-24 yrs	New		Yes	Susceptible	MTB												Susceptible	H_Data_Missing	NMDR	15-24 yrs
Western	Tabubil	Wes-Tab013	Tabubil	Male	Negative	45-54 yrs	New		Yes	Susceptible	MTB												Susceptible	H_Data_Missing	NMDR	45-54 yrs
Western	Tabubil	Wes-Tab014	Tabubil	Male	Negative	25-34 yrs	RT	Cured	Yes	Resistant	MTB	Susceptible	Susceptible	Susceptible	Susceptible	Susceptible	Susceptible	Susceptible	Susceptible	Susceptible	Susceptible	Susceptible	Resistant	Complete_RIF_H_Data_NMDR	NMDR	25-34 yrs
Western	Tabubil	Wes-Tab015	Tabubil	Male	Negative	15-24 yrs	New		Yes	Susceptible	MTB												Susceptible	H_Data_Missing	NMDR	15-24 yrs
Western	Tabubil	Wes-Tab016	Tabubil	Female	Negative	0-14 yrs	New		Yes	Susceptible	MTB												Susceptible	H_Data_Missing	NMDR	0-14 yrs
Western	Tabubil	Wes-Tab017	Tabubil	Male	Negative	25-34 yrs	New		Yes	Susceptible	MTB												Susceptible	H_Data_Missing	NMDR	25-34 yrs
Western	Tabubil	Wes-Tab018	Tabubil	Female		25-34 yrs	New		Yes	Susceptible	MTB												Susceptible	H_Data_Missing	NMDR	25-34 yrs
